# Supplementary material for: In Arabidopsis thaliana codon volatility scores reflect GC3 composition rather than selective pressure
Source: BMC Res Notes. 2012 Jul 17;5:359. doi: 10.1186/1756-0500-5-359 (PMC3502101; doi:10.1186/1756-0500-5-359)
Supplement: Additional file 1 — Genes with significantly elevated codon volatilities inArabidopsis thaliana. [file 1756-0500-5-359-S1.xlsx]

## Sheet: A.t._Kappa 4.1
Gene Name		Function	Length	Observed Volatility	Expected Volatility	Observed-Expected	Variance	Volatility P-value
At3g28780	68416.m03592	glycine-rich protein similar to H41 gene for histone protein GB:X15142 GI:3204 [Physarum polycephalum]	615	0.703632	0.695243	0.00838896	0.00102242	0
At2g27380	68415.m03302	proline-rich family protein contains proline-rich extensin domains, INTERPRO:IPR002965	762	0.700864	0.694266	0.00659719	0.00069329	0
At1g62240	68414.m07021	expressed protein	228	0.702812	0.691222	0.0115907	0.00094603	6.3e-09
At1g64370	68414.m07295	expressed protein	179	0.727391	0.714588	0.0128034	0.00118465	3.231e-07
At5g07570	68418.m00867	glycine/proline-rich protein contains similarity to flagelliform silk protein [Nephila clavipes] gi|7106224|gb|AAF36090	1505	0.69871	0.694076	0.00463441	0.00149036	1.6034e-06
At3g21420	68416.m02703	oxidoreductase, 2OG-Fe(II) oxygenase family protein similar to SP|Q9ZWQ9 Flavonol synthase (EC 1.14.11.-) {Citrus unshiu}; contains Pfam profile PF03171: oxidoreductase, 2OG-Fe(II) oxygena	365	0.727213	0.717716	0.00949761	0.00156283	2.217e-06
At5g59990	68418.m07523	expressed protein ; expression supported by MPSS	242	0.730004	0.718802	0.0112012	0.00147692	2.8923e-06
At4g15430	68417.m02360	early-responsive to dehydration protein-related / ERD protein-related similar to ERD4 protein (early-responsive to dehydration stress) [Arabidopsis thaliana] GI:15375406; contains Pfam pro	757	0.718605	0.711659	0.00694675	0.00183737	4.1185e-06
At4g31590	68417.m04487	glycosyl transferase family 2 protein similar to cellulose synthase from Agrobacterium tumeficiens [gi:710492] and Agrobacterium radiobacter [gi:710493]; contains Pfam glycosyl transferase	693	0.717929	0.710615	0.00731468	0.00187779	4.4227e-06
At4g32420	68417.m04615	peptidyl-prolyl cis-trans isomerase cyclophilin-type family protein weak similarity to CARS-Cyp [Homo sapiens] GI:1117968; contains Pfam profile PF00160: peptidyl-prolyl cis-trans isomera	838	0.705912	0.698783	0.00712959	0.00219623	5.3137e-06
At1g69440	68414.m07979	PAZ domain-containing protein / piwi domain-containing protein similar to SP|Q9XGW1 PINHEAD protein (ZWILLE protein) {Arabidopsis thaliana}; contains Pfam profiles PF02171: Piwi domain, PF	991	0.71841	0.712771	0.00563856	0.00170757	8.7142e-06
At3g21690	68416.m02734	MATE efflux family protein similar to ripening regulated protein DDTFR18 [Lycopersicon esculentum] GI:12231296; contains Pfam profile: PF01554 MatE uncharacterized membrane protein family	507	0.711168	0.702694	0.00847379	0.00200254	1.00514e-05
At2g27660	68415.m03352	DC1 domain-containing protein contains Pfam profile PF03107: DC1 domain	719	0.71973	0.714735	0.00499535	0.0010089	1.23774e-05
At3g02590	68416.m00250	delta 7-sterol-C5-desaturase, putative similar to delta7 sterol C-5 desaturase GI:5031219 from [Arabidopsis thaliana]	280	0.740882	0.730464	0.0104176	0.00175562	1.58868e-05
At1g31120	68414.m03808	potassium transporter family protein similar to HAK2 [Hordeum vulgare] GI:7108599, potassium transporter [Arabidopsis thaliana] gi|2654088|gb|AAB87687; KUP/HAK/KT Transporter family member	797	0.716432	0.710254	0.00617771	0.00176454	1.64908e-05
At3g63400	68416.m07137	peptidyl-prolyl cis-trans isomerase cyclophilin-type family protein similar to cyclophylin [Digitalis lanata] GI:1563719; contains Pfam profile PF00160: peptidyl-prolyl cis-trans isomerase	571	0.714063	0.707166	0.00689688	0.0016189	2.10169e-05
At4g08380	68417.m01384	proline-rich extensin-like family protein contains proline-rich extensin domains, INTERPRO:IPR002965	438	0.702244	0.696872	0.00537249	0.00077297	2.62528e-05
At1g73590	68414.m08519	auxin efflux carrier protein, putative (PIN1) identical to putative auxin efflux carrier protein; AtPIN1 [Arabidopsis thaliana] GI:4151319; contains Pfam profile PF03547: Auxin Efflux Carr	623	0.717549	0.710926	0.0066224	0.0016712	2.63417e-05
At5g27530	68418.m03295	glycoside hydrolase family 28 protein / polygalacturonase (pectinase) family protein similar to polygalacturonase [Lycopersicon esculentum] GI:4325090; contains PF00295: Glycosyl hydrolase	459	0.729914	0.722779	0.00713481	0.00144937	2.97063e-05
At3g60540	68416.m06771	sec61beta family protein similar to SP|P52870 Protein transport protein SEC61 beta 1 subunit {Saccharomyces cerevisiae}; contains Pfam profile PF03911: Sec61beta family	82	0.726267	0.71004	0.0162273	0.00135457	3.26799e-05
At3g60540.2	68416.m06772	sec61beta family protein similar to SP|P52870 Protein transport protein SEC61 beta 1 subunit {Saccharomyces cerevisiae}; contains Pfam profile PF03911: Sec61beta family	82	0.726267	0.71004	0.0162273	0.00135457	3.26799e-05
At5g61030	68418.m07659	RNA-binding protein, putative similar to RNA-binding protein from [Solanum tuberosum] GI:15822705, [Nicotiana tabacum] GI:15822703, [Nicotiana sylvestris] GI:624925; contains InterPro entr	310	0.709272	0.702212	0.00705999	0.000969931	3.28559e-05
At2g40790	68415.m05032	thioredoxin family protein contains Pfam profile: PF00085 thioredoxin	155	0.734369	0.722598	0.011771	0.00137318	3.83121e-05
At1g68300	68414.m07802	universal stress protein (USP) family protein similar to ER6 protein [Lycopersicon esculentum] GI:5669654; contains Pfam profile PF00582: universal stress protein family	161	0.721393	0.709212	0.012181	0.00155885	4.52684e-05
At2g30560	68415.m03722	glycine-rich protein	172	0.703976	0.6962	0.00777623	0.000690572	5.20423e-05
At4g30430	68417.m04322	senescence-associated family protein similar to senescence-associated protein 5 [Hemerocallis hybrid cultivar] gi|3551954|gb|AAC34855	273	0.729647	0.720079	0.00956807	0.00167501	5.60572e-05
At3g01690	68416.m00101	expressed protein	362	0.719057	0.710705	0.00835161	0.00172792	6.60182e-05
At1g17370	68414.m02118	oligouridylate-binding protein, putative similar to oligouridylate binding protein [Nicotiana plumbaginifolia] GI:6996560; contains InterPro entry IPR000504: RNA-binding region RNP-1 (RNA	420	0.720509	0.713899	0.00661063	0.00125828	6.69291e-05
At3g05460	68416.m00598	sporozoite surface protein-related contains weak similarity to Sporozoite surface protein 2 precursor (Swiss-Prot:Q01443) [Plasmodium berghei yoelii]	153	0.731643	0.721556	0.0100873	0.00107163	6.90518e-05
At2g45510	68415.m05660	cytochrome P450, putative	512	0.726601	0.719708	0.00689276	0.0016786	7.04001e-05
At1g12090	68414.m01399	protease inhibitor/seed storage/lipid transfer protein (LTP) family protein similar to 14 kDa polypeptide [Catharanthus roseus] GI:407410; contains Pfam protease inhibitor/seed storage/LTP	138	0.702388	0.687604	0.0147844	0.00209241	7.32809e-05
At4g14550	68417.m02241	auxin-responsive AUX/IAA family protein identical to IAA14 (GI:972931) [Arabidopsis thaliana]; similar to SP|Q38825 Auxin-responsive protein IAA7 (Indoleacetic acid-induced protein 7) {Ara	229	0.73261	0.723836	0.00877425	0.00122314	7.33604e-05
At5g58260	68418.m07294	expressed protein	210	0.716803	0.706003	0.0108003	0.00171346	7.8091e-05
At3g05220.2	68416.m00570	heavy-metal-associated domain-containing protein similar to farnesylated protein 1 (GI:23304411) {Hordeum vulgare subsp. spontaneum}; contains Pfam profile PF00403: Heavy-metal-associated	479	0.739949	0.736847	0.00310253	0.000349053	0.000139288
At4g30400	68417.m04318	zinc finger (C3HC4-type RING finger) family protein similar to RING-H2 finger protein RHX1a [Arabidopsis thaliana] GI:3790591; contains Pfam profile PF00097: Zinc finger, C3HC4 type (RING	473	0.718069	0.710755	0.00731414	0.00193462	0.000149272
At1g71692	68414.m08279	MADS-box protein (AGL12) identical to GB:AAC49085 GI:862650 from (Arabidopsis thaliana) (Plant Cell 7 (8), 1259-1269 (1995))	212	0.731457	0.721363	0.010094	0.00169597	0.000179321
At4g08920	68417.m01469	cryptochrome 1 apoprotein (CRY1) / flavin-type blue-light photoreceptor (HY4) contains Pfam PF03441: FAD binding domain of DNA photolyase; member of Pfam PF00875: deoxyribodipyrimidine pho	682	0.717466	0.711819	0.00564724	0.00171352	0.000183502
At2g41400	68415.m05109	expressed protein	151	0.719112	0.707383	0.0117286	0.00165373	0.000196989
At4g01985	68417.m00265	expressed protein	580	0.672567	0.66891	0.00365693	0.000619728	0.000201759
At5g52040.2	68418.m06459	arginine/serine-rich splicing factor RSP41 (RSP41) nearly identical to SP|P92966 Arginine/serine-rich splicing factor RSP41 {Arabidopsis thaliana}	358	0.715279	0.707759	0.0075203	0.00162105	0.000204584
At3g63010	68416.m07078	expressed protein similar to PrMC3 [Pinus radiata] GI:5487873	359	0.714445	0.706924	0.0075213	0.00163023	0.000208154
At2g03500	68415.m00309	myb family transcription factor contains Pfam profile: PF00249 myb-like DNA-binding domain	433	0.716721	0.710324	0.00639627	0.00142738	0.000213418
At3g23050.2	68416.m02905	auxin-responsive protein / indoleacetic acid-induced protein 7 (IAA7) identical to SP|Q38825|AXI7_ARATH Auxin-responsive protein IAA7 (Indoleacetic acid-induced protein 7)	211	0.729319	0.720759	0.00855997	0.00125351	0.000222401
At5g13940	68418.m01630	hypothetical protein	396	0.727011	0.719823	0.00718799	0.00167695	0.000238842
At2g38910	68415.m04783	calcium-dependent protein kinase, putative / CDPK, putative similar to calcium-dependent protein kinase, isoform AK1 (CDPK) [Arabidopsis thaliana] SWISS-PROT:Q06850; contains protein kinas	584	0.72376	0.71832	0.00544065	0.00141697	0.000238967
At3g13570	68416.m01707	SC35-like splicing factor, 30a kD (SCL30a) almost identical to SC35-like splicing factor SCL30a GI:9843661 from [Arabidopsis thaliana]; contains Pfam profile PF00076: RNA recognition motif	263	0.707798	0.698667	0.0091314	0.00179909	0.000240329
At2g22795	68415.m02704	expressed protein	735	0.730307	0.726435	0.00387237	0.000916896	0.000263097
At5g64200	68418.m08062	arginine/serine-rich splicing factor SC35 contains similarity to splicing factor; contains Pfam profile PF00076: RNA recognition motif. (a.k.a. RRM, RBD, or RNP domain)	304	0.708227	0.699449	0.00877796	0.00195386	0.000267643
At5g64200.2	68418.m08063	arginine/serine-rich splicing factor SC35 contains similarity to splicing factor; contains Pfam profile PF00076: RNA recognition motif. (a.k.a. RRM, RBD, or RNP domain)	304	0.708227	0.699449	0.00877796	0.00195386	0.000267643
At1g61290	68414.m06908	syntaxin, putative (SYP124) similar to syntaxin-related protein Nt-syr1 GI:4206787 from [Nicotiana tabacum]	304	0.726531	0.718522	0.00800919	0.00162769	0.000268778
At5g46730	68418.m05757	glycine-rich protein	291	0.686509	0.681746	0.00476333	0.000551435	0.000269819
At5g45540	68418.m05593	expressed protein contains Pfam domain, PF04578: Protein of unknown function, DUF594; expression supported by MPSS	804	0.721604	0.716293	0.00531022	0.00190818	0.000283507
At5g43120	68418.m05264	tetratricopeptide repeat (TPR)-containing protein contains Pfam profile PF00515: TPR Domain	589	0.725449	0.719364	0.00608585	0.00183682	0.000284217
At3g48120	68416.m05248	expressed protein	329	0.720996	0.71343	0.0075653	0.00159217	0.000291953
At4g22460	68417.m03244	protease inhibitor/seed storage/lipid transfer protein (LTP) family protein contains Pfam profile: PF00234 protease inhibitor/seed storage/LTP family	134	0.701048	0.687393	0.0136548	0.00211965	0.000298189
At5g52040	68418.m06458	arginine/serine-rich splicing factor RSP41 (RSP41) nearly identical to SP|P92966 Arginine/serine-rich splicing factor RSP41 {Arabidopsis thaliana}	357	0.715109	0.707815	0.00729374	0.00161614	0.000303981
At3g28590	68416.m03569	hypothetical protein	80	0.733519	0.72502	0.00849878	0.000495987	0.000320982
At3g29040	68416.m03633	receptor-like protein kinase-related contains Pfam profile: PF01657 Domain of unknown function that is usually associated with protein kinase domain Pfam:PF00069	249	0.724709	0.715706	0.00900322	0.00173342	0.000322104
At2g42560	68415.m05267	late embryogenesis abundant domain-containing protein / LEA domain-containing protein low similarity to LEA protein [Glycine max] GI:1389897; contains Pfam profile PF02987: Late embryogene	636	0.716173	0.712689	0.00348399	0.000666154	0.000331766
At4g26850	68417.m03865	expressed protein	443	0.714212	0.707882	0.00633078	0.00154671	0.000351904
At5g47740	68418.m05898	expressed protein	175	0.731805	0.722058	0.00974643	0.00145176	0.000357328
At3g16750	68416.m02138	expressed protein ; expression supported by MPSS	195	0.73224	0.723166	0.00907443	0.00140388	0.000359826
At5g16790	68418.m01966	expressed protein	234	0.724248	0.714987	0.00926043	0.00176366	0.000371604
At2g41260.2	68415.m05096	glycine-rich protein / late embryogenesis abundant protein (M17) identical to late-embryogenesis abundant M17 protein GI:3342551 from [Arabidopsis thaliana]	281	0.719067	0.713254	0.00581324	0.00083468	0.000371819
At1g22030	68414.m02756	expressed protein	334	0.718415	0.71044	0.00797476	0.00187175	0.000377564
At1g50370	68414.m05646	serine/threonine protein phosphatase, putative nearly identical to serine/threonine protein phosphatase [Arabidopsis thaliana] GI:14582206	304	0.725868	0.718326	0.00754159	0.00153408	0.000393703
At5g49240	68418.m06095	two-component responsive regulator family protein / response regulator family protein contains Pfam profile: PF00072 response regulator receiver domain; contains similarity to two-componen	293	0.730558	0.722532	0.00802642	0.00167672	0.000396454
At2g28670	68415.m03485	disease resistance-responsive family protein / fibroin-related contains similarity to silk fibroin heavy chain [Bombyx mori] gi|765323|gb|AAB31861; contains disease resistance response pro	448	0.692632	0.686813	0.00581936	0.00135056	0.000401676
At2g38620	68415.m04744	cell divsion control protein, putative similar to SWISS-PROT:P25859 cell division control protein 2 homolog B [Arabidopsis thaliana]; contains protein kinase domain, Pfam:PF00069	258	0.716054	0.706861	0.0091931	0.00194368	0.000405025
At5g47550	68418.m05870	cysteine protease inhibitor, putative / cystatin, putative similar to SP|P09229 Cysteine proteinase inhibitor-I (Oryzacystatin-I) {Oryza sativa}; contains Pfam profile PF00031: Cystatin do	123	0.718191	0.706267	0.0119238	0.00156009	0.000406889
At5g19220	68418.m02289	glucose-1-phosphate adenylyltransferase large subunit 1 (APL1) / ADP-glucose pyrophosphorylase (ADG2) identical to SP|P55229	523	0.718994	0.712726	0.00626846	0.00183799	0.0004132
At1g69120	68414.m07909	floral homeotic protein APETALA1 (AP1) / agamous-like MADS box protein (AGL7) identical to SP|P35631 Floral homeotic protein APETALA1 (AGL7 protein) {Arabidopsis thaliana}	257	0.728928	0.720292	0.00863677	0.00173009	0.000436157
At5g57230	68418.m07150	expressed protein	161	0.72845	0.719052	0.00939885	0.00129495	0.000459737
At2g42960	68415.m05328	protein kinase family protein contains protein kinase domain, Pfam:PF00069	495	0.717662	0.711534	0.00612868	0.00169316	0.000460257
At3g42300	68416.m04368	hypothetical protein	268	0.713545	0.705293	0.00825218	0.00167383	0.000479941
At3g29570	68416.m03712	hypothetical protein	328	0.703246	0.696553	0.00669324	0.00135186	0.000488772
At5g01690	68418.m00086	cation/hydrogen exchanger, putative (CHX27) monovalent cation:proton antiporter family 2 (CPA2) member, PMID:11500563	733	0.715239	0.709804	0.00543464	0.00200627	0.000510009
At1g13570	68414.m01591	F-box family protein contains F-box domain Pfam:PF00646 ; similar to SKP1 interacting partner 2 (SKIP2) TIGR_Ath1:At5g67250	417	0.70995	0.702386	0.00756367	0.0022122	0.00051193
At1g63200	68414.m07142	hypothetical protein	217	0.731338	0.723811	0.00752645	0.00114156	0.000516301
At2g41300	68415.m05100	strictosidine synthase family protein similar to strictosidine synthase [Rauvolfia serpentina][SP|P15324]; contains strictosidine synthase domain PF03088; protein alignments support a CG n	395	0.72368	0.71725	0.00643022	0.00151932	0.000521464
At5g46660	68418.m05749	CHP-rich zinc finger protein, putative contains similarity to CHP-rich zinc finger protein	306	0.726407	0.719124	0.00728276	0.00152798	0.000558817
At5g54510	68418.m06787	auxin-responsive GH3 protein, putative (DFL-1) identical to auxin-responsive GH3 homologue [Arabidopsis thaliana] GI:11041726; similar to auxin-responsive GH3 product [Glycine max] GI:1859	613	0.716362	0.711035	0.00532662	0.00164647	0.0005767
At1g23000	68414.m02874	heavy-metal-associated domain-containing protein similar to farnesylated protein ATFP3 [GI:4097547]; contains PF00403 Heavy-metal-associated domain	359	0.73444	0.729604	0.00483576	0.000798043	0.000590589
At5g58470	68418.m07322	zinc finger (Ran-binding) family protein weak similarity to SP|Q01844 RNA-binding protein EWS (EWS oncogene) (Ewing sarcoma breakpoint region 1 protein) {Homo sapiens}; contains Pfam profi	423	0.708208	0.703327	0.0048809	0.000961579	0.000603416
At5g58470.2	68418.m07323	zinc finger (Ran-binding) family protein weak similarity to SP|Q01844 RNA-binding protein EWS (EWS oncogene) (Ewing sarcoma breakpoint region 1 protein) {Homo sapiens}; contains Pfam profi	423	0.708208	0.703327	0.0048809	0.000961579	0.000603416
At3g23050	68416.m02906	auxin-responsive protein / indoleacetic acid-induced protein 7 (IAA7) identical to SP|Q38825|AXI7_ARATH Auxin-responsive protein IAA7 (Indoleacetic acid-induced protein 7)	244	0.729534	0.722079	0.00745422	0.00129517	0.000607264
At3g54140	68416.m05985	proton-dependent oligopeptide transport (POT) family protein contains Pfam profile: PF00854 POT family	571	0.722023	0.716829	0.00519429	0.00149035	0.000651898
At5g05350	68418.m00576	expressed protein contains Pfam profile PF04749: Protein of unknown function, DUF614; expression supported by MPSS	527	0.724139	0.71823	0.00590897	0.00178115	0.000654157
At3g17700	68416.m02259	cyclic nucleotide-binding transporter 1 / CNBT1 (CNGC20) identical to cyclic nucleotide-binding transporter 1 (CNBT1) GI:8131898 from [Arabidopsis thaliana]; member of the cyclic nucleotid	765	0.712352	0.707231	0.00512105	0.00195792	0.000684657
At5g13300	68418.m01528	ARF GTPase-activating domain-containing protein similar to GCN4-complementing protein (GCP1) GI:6465806 from [Arabidopsis thaliana]	769	0.713338	0.708523	0.00481519	0.00175023	0.000707068
At1g27960	68414.m03425	expressed protein contains Pfam profile PF04146: YT521-B-like family	540	0.725934	0.720661	0.00527297	0.00147879	0.000720301
At3g50480	68416.m05521	broad-spectrum mildew resistance RPW8 family protein contains Pfam PF05659: Arabidopsis broad-spectrum mildew resistance protein RPW8	201	0.742494	0.733482	0.00901196	0.00160923	0.000723779
At2g21160	68415.m02510	translocon-associated protein alpha (TRAP alpha) family protein contains Pfam profile: PF03896 translocon-associated protein (TRAP), alpha subunit	259	0.706045	0.697523	0.00852216	0.00187134	0.00076096
At3g56420	68416.m06275	thioredoxin family protein similar to thioredoxin [Nicotiana tabacum] GI:20047; contains Pfam profile: PF00085 Thioredoxin	101	0.729736	0.718826	0.0109101	0.00119996	0.00077476
At3g51895	68416.m05692	sulfate transporter (ST1) identical to sulfate transporter [Arabidopsis thaliana] GI:2285885	659	0.715183	0.709992	0.0051913	0.00177769	0.000786815
At2g24850	68415.m02972	aminotransferase, putative similar to nicotianamine aminotransferase from Hordeum vulgare [GI:6498122, GI:6469087]; contains Pfam profile PF00155 aminotransferase, classes I and II	446	0.723158	0.717402	0.00575616	0.00148352	0.000799408
At2g44890	68415.m05588	cytochrome P450 family protein contains Pfam PF00067: Cytochrome P450; similar to Cytochrome P450 86A2 (SP:O23066) [Arabidopsis thaliana]	506	0.725309	0.719677	0.00563246	0.00161177	0.00080005
At3g42770	68416.m04468	F-box family protein contains F-box domain Pfam:PF00646	533	0.714056	0.707877	0.0061788	0.00205269	0.000820496
At4g31500	68417.m04474	cytochrome P450 83B1 (CYP83B1) Identical to Cytochrome P450 (SP:O65782 )[Arabidopsis thaliana]	500	0.721451	0.715627	0.00582427	0.00171586	0.000833214
At4g38620	68417.m05465	myb family transcription factor (MYB4) contains Pfam profile: PF00249 myb-like DNA-binding domain	283	0.725249	0.717367	0.00788186	0.00178379	0.000846404
At2g04220	68415.m00407	hypothetical protein	308	0.732519	0.726544	0.00597442	0.00111588	0.000848244
At1g79900	68414.m09335	mitochondrial substrate carrier family protein contains Pfam profile: PF00153 mitochondrial carrier protein	297	0.706543	0.698904	0.00763864	0.00176964	0.000876017
At5g22420	68418.m02615	acyl CoA reductase, putative similar to acyl CoA reductase [Simmondsia chinensis] GI:5020215; contains Pfam profile PF03015: Male sterility protein	410	0.725667	0.719336	0.00633097	0.00167914	0.000878886
At5g52380	68418.m06499	zinc knuckle (CCHC-type) family protein contains Pfam domain, PF00098: Zinc knuckle	269	0.728166	0.72191	0.00625643	0.00108	0.000896877
At1g76040	68414.m08830	calcium-dependent protein kinase, putative / CDPK, putative similar to calcium-dependent protein kinase GB:AAC25423 GI:3283996 [Nicotiana tabacum]	324	0.732205	0.72514	0.00706451	0.00166594	0.000918233
At4g25500.2	68417.m03674	arginine/serine-rich splicing factor RSP40 (RSP40) identical to SP|P92965 Arginine/serine-rich splicing factor RSP40 {Arabidopsis thaliana}	310	0.717889	0.710883	0.00700552	0.00159464	0.00100484
At1g52700	68414.m05952	phospholipase/carboxylesterase family protein similar to lysophospholipase I [Mus musculus] GI:1864159; contains Pfam profile PF02230: Phospholipase/Carboxylesterase family	256	0.716934	0.709046	0.00788795	0.00167495	0.00102195
At4g33880	68417.m04807	basic helix-loop-helix (bHLH) family protein contains Pfam profile: PF00010 helix-loop-helix DNA-binding domain	353	0.72384	0.717687	0.0061526	0.00140574	0.00102416
At1g52000	68414.m05866	jacalin lectin family protein similar to myrosinase binding protein [Brassica napus] GI:1711296, myrosinase-binding protein homolog [Arabidopsis thaliana] GI:2997767; contains Pfam profile	731	0.711902	0.7084	0.00350224	0.000943365	0.00102484
At1g51940	68414.m05855	protein kinase family protein / peptidoglycan-binding LysM domain-containing protein contains protein kinases ATP-binding region signature, PROSITE:PS00107	652	0.71511	0.71018	0.00493	0.00167403	0.00104641
At1g70720	68414.m08152	invertase/pectin methylesterase inhibitor family protein low similarity to pectinesterase from Lycopersicon esculentum SP|Q43143, Arabidopsis thaliana SP|Q42534, Phaseolus vulgaris SP|Q431	201	0.719911	0.710272	0.00963904	0.00197597	0.00105509
At5g58070	68418.m07267	lipocalin, putative similar to temperature stress-induced lipocalin [Triticum aestivum] GI:18650668	187	0.731597	0.723764	0.00783337	0.00122228	0.00109209
At2g13600	68415.m01499	pentatricopeptide (PPR) repeat-containing protein contains INTERPRO:IPR002885 PPR repeats	698	0.729002	0.72444	0.00456235	0.00154944	0.00109872
At1g67590	68414.m07700	remorin family protein contains Pfam domain, PF03763: Remorin, C-terminal region	348	0.730347	0.724864	0.00548227	0.00111593	0.0011012
At1g34300	68414.m04256	lectin protein kinase family protein contains Pfam domains, PF01453: Lectin (probable mannose binding) and PF00069: Protein kinase domain	830	0.713838	0.709462	0.00437617	0.00169606	0.00110172
At2g37450	68415.m04594	nodulin MtN21 family protein similar to MtN21 GI:2598575 (root nodule development) from [Medicago truncatula]	298	0.721585	0.714628	0.00695666	0.00154759	0.00113405
At2g38250	68415.m04697	DNA-binding protein-related contains similarity to DNA-binding protein GI:170271 from [Nicotiana tabacum]	290	0.737833	0.731015	0.00681763	0.00144877	0.00114333
At5g25490	68418.m03033	zinc finger (Ran-binding) family protein contains Pfam domain, PF00641: Zn-finger in Ran binding protein and others	171	0.725663	0.717404	0.00825903	0.00125921	0.00116909
At3g47540	68416.m05170	chitinase, putative similar to basic endochitinase CHB4 precursor SP:Q06209 from [Brassica napus]	215	0.718971	0.710944	0.00802689	0.00149565	0.00116982
At1g68870	68414.m07879	hypothetical protein	148	0.73963	0.732364	0.00726631	0.000844876	0.00117808
At2g38640	68415.m04746	expressed protein contains Pfam profile PF04525: Protein of unknown function (DUF567)	197	0.730434	0.72177	0.0086643	0.00160891	0.0012155
At5g51350	68418.m06367	leucine-rich repeat transmembrane protein kinase, putative	896	0.711626	0.707054	0.00457169	0.00203911	0.00122085
At1g07010	68414.m00746	calcineurin-like phosphoesterase family protein contains Pfam profile: PF00149 calcineurin-like phosphoesterase	390	0.715347	0.708863	0.00648375	0.00179375	0.00125027
At3g10450	68416.m01253	serine carboxypeptidase S10 family protein similar to glucose acyltransferase GB:AAD01263 [Solanum berthaultii]; also similar to serine carboxypeptidase I GB:P37890 [Oryza sativa]	438	0.723992	0.718192	0.00579945	0.00161302	0.00125527
At5g37650	68418.m04534	hypothetical protein contains Pfam PF04510 : Family of unknown function (DUF577)); common family comprised of At5g37410, At5g37400, At5g37920, At5g37460, At5g37650, At5g37470, At5g37420,	608	0.721554	0.716195	0.00535889	0.00191263	0.00125793
At2g16005	68415.m01834	MD-2-related lipid recognition domain-containing protein / ML domain-containing protein contains Pfam profile PF02221: ML domain	161	0.717005	0.706943	0.0100612	0.00178805	0.00126779
At3g30430	68416.m03848	F-box family protein ; similar to SKP1 interacting partner 2 (SKIP2) TIGR_Ath1:At5g67250	115	0.728492	0.716223	0.012269	0.00189923	0.0012679
At1g32190	68414.m03959	expressed protein	423	0.716955	0.711288	0.00566674	0.00149441	0.00128545
At4g12480	68417.m01973	protease inhibitor/seed storage/lipid transfer protein (LTP) family protein identical to pEARLI 1 (Accession No. L43080): an Arabidopsis member of a conserved gene family (PGF95-099), Plan	169	0.701934	0.69213	0.00980379	0.00178842	0.00129033
At1g14510	68414.m01720	PHD finger family protein contains Pfam domain, PF00628: PHD-finger	253	0.73217	0.72588	0.00628997	0.00111586	0.001372
At1g77780	68414.m09057	glycosyl hydrolase family 17 protein similar to beta-1,3-glucanase precursor GI:4097946 from [Oryza sativa]	364	0.720262	0.714373	0.00588979	0.00140829	0.00137509
At1g53340	68414.m06046	DC1 domain-containing protein contains Pfam protein PF03107 DC1 domain	668	0.72429	0.719879	0.00441054	0.0014506	0.00138127
At3g12750	68416.m01592	zinc transporter (ZIP1) identical to putative zinc transporter GB:AAC24197 from [Arabidopsis thaliana], ( Proc. Natl. Acad. Sci. U.S.A. 95 (12), 7220-7224 (1998)); member of the Zinc (Zn2+	356	0.716289	0.7094	0.00688884	0.00188761	0.00138724
At1g11850.2	68414.m01364	expressed protein	109	0.683154	0.670573	0.0125805	0.00193719	0.00142176
At5g01780	68418.m00097	oxidoreductase, 2OG-Fe(II) oxygenase family protein low similarity to alkB protein - Escherichia coli, PIR:BVECKB, alkB [Caulobacter crescentus][GI:2055386]; contains Pfam domain PF03171 2	450	0.715268	0.709363	0.0059055	0.00176699	0.00144029
At3g23300	68416.m02939	dehydration-responsive protein-related similar to early-responsive to dehydration stress ERD3 protein [Arabidopsis thaliana] GI:15320410; contains Pfam profile PF03141: Putative methyltran	612	0.721329	0.716398	0.00493105	0.00167707	0.00144697
At5g49660	68418.m06147	leucine-rich repeat transmembrane protein kinase, putative contains leucine rich repeat (LRR) domains, Pfam:PF00560; contains protein kinase domain, Pfam:PF00069	967	0.71007	0.705663	0.00440719	0.00211861	0.00145313
At3g51290	68416.m05614	proline-rich family protein	603	0.714676	0.71002	0.00465621	0.00147568	0.00145813
At4g37240	68417.m05272	expressed protein	169	0.722285	0.713017	0.00926817	0.00163974	0.00146288
At1g67110	68414.m07635	cytochrome P450, putative similar to Cytochrome P450 72A1 (SP:Q05047) [Catharanthus roseus];	513	0.721775	0.71597	0.00580464	0.00195489	0.00147195
At3g26860	68416.m03361	self-incompatibility protein-related similar to S3 self-incompatibility protein [Papaver rhoeas] GI:1107841	123	0.734509	0.72318	0.0113284	0.00178775	0.00148208
At2g21720	68415.m02584	hypothetical protein contains Pfam profile: PF04842 plant protein of unknown function (DUF639)	704	0.726376	0.721825	0.00455157	0.00165339	0.00148886
At1g64940	68414.m07361	cytochrome P450, putative similar to cytochrome p450 GI:438242 from [Solanum melongena]	512	0.717979	0.71223	0.00574876	0.00192058	0.00149777
At4g12545	68417.m01980	protease inhibitor/seed storage/lipid transfer protein (LTP) family protein contains protease inhibitor/seed storage/LTP family domain, Pfam:PF00234	109	0.703247	0.690005	0.0132426	0.00217119	0.00150295
At1g15840	68414.m01901	expressed protein	127	0.70076	0.69367	0.00708934	0.000726032	0.00151325
At2g18420	68415.m02145	gibberellin-responsive protein, putative similar to SP|P46689 Gibberellin-regulated protein 1 precursor {Arabidopsis thaliana}; contains Pfam profile PF02704: Gibberellin regulated protein	89	0.717477	0.704392	0.0130852	0.00173744	0.00153039
At2g41260	68415.m05095	glycine-rich protein / late embryogenesis abundant protein (M17) identical to late-embryogenesis abundant M17 protein GI:3342551 from [Arabidopsis thaliana]	226	0.719661	0.713899	0.00576224	0.000855987	0.0015341
At1g70290	68414.m08087	trehalose-6-phosphate synthase, putative similar to Alpha,alpha-trehalose-phosphate synthase [UDP-forming] (EC 2.4.1.15) (Trehalose-6-phosphate synthase) from {Kluyveromyces lactis} SP|Q07	857	0.719369	0.715257	0.00411204	0.00165798	0.00155645
At3g56600	68416.m06294	phosphatidylinositol 3- and 4-kinase family protein low similarity to 55 kDa type II phosphatidylinositol 4-kinase [Rattus norvegicus] GI:13660755; contains Pfam profile PF00454: Phosphati	534	0.712245	0.706871	0.00537401	0.0017684	0.00157298
At4g36470	68417.m05179	S-adenosyl-L-methionine:carboxyl methyltransferase family protein similar to SAM:jasmonic acid carboxyl methyltransferase (JMT)[GI:13676829] and to SAM:salicylic acid carboxyl methyltransf	372	0.723587	0.717473	0.00611309	0.00159433	0.0015742
At2g01170.2	68415.m00025	amino acid permease family protein weak similarity to GABA permease [Emericella nidulans] GI:4972245; contains Pfam profile PF00324: Amino acid permease	438	0.714552	0.70843	0.00612182	0.00188392	0.00157965
At5g03890	68418.m00365	hypothetical protein	180	0.724164	0.714775	0.00938871	0.0018215	0.00158172
At1g62510	68414.m07053	protease inhibitor/seed storage/lipid transfer protein (LTP) family protein contains Pfam protease inhibitor/seed storage/LTP family domain PF00234	150	0.703282	0.692763	0.010519	0.00190603	0.00158426
At1g71080	68414.m08203	expressed protein	327	0.71611	0.710264	0.0058467	0.00128482	0.00159093
At4g28050	68417.m04024	senescence-associated protein, putative similar to senescence-associated protein 5 [Hemerocallis hybrid cultivar] gi|3551954|gb|AAC34855	264	0.727933	0.72053	0.00740252	0.00166673	0.00160899
At2g42270	68415.m05232	U5 small nuclear ribonucleoprotein helicase, putative	2173	0.713246	0.710565	0.00268133	0.00180097	0.00161329
At3g59170	68416.m06597	F-box family protein contains F-box domain Pfam:PF00646	474	0.71586	0.709906	0.00595338	0.00193785	0.00161805
At1g18080	68414.m02238	WD-40 repeat family protein / auxin-dependent protein (ARCA) / guanine nucleotide-binding protein beta subunit, putative identical to SP|O24456 Guanine nucleotide-binding protein beta subu	328	0.717372	0.710704	0.00666847	0.00168568	0.00163292
At1g08570	68414.m00950	thioredoxin family protein contains Pfam profile: PF00085 Thioredoxin; similar to ESTs gb|T46281, gb|R83933, gb|N65879, emb|F14466, gb|N96726, gb|AA042340, and emb|Z18150	276	0.716739	0.710022	0.00671773	0.00144387	0.00165667
At5g63320	68418.m07946	expressed protein	570	0.723218	0.719093	0.00412444	0.0011241	0.00165715
At1g79170	68414.m09231	hypothetical protein	85	0.734486	0.726463	0.00802311	0.000638854	0.00171389
At1g74750	68414.m08661	pentatricopeptide (PPR) repeat-containing protein low similarity to post-transcriptional control of chloroplast gene expression CRP1 [Zea mays] GI:3289002; contains Pfam profile PF01535: P	856	0.718002	0.714131	0.00387153	0.00150283	0.00173954
At2g30590	68415.m03727	WRKY family transcription factor	381	0.711651	0.705542	0.00610885	0.00167799	0.00180195
At5g40210	68418.m04879	nodulin MtN21 family protein similar to MtN21 GI:2598575 (root nodule development) from [Medicago truncatula]	340	0.713122	0.705987	0.00713554	0.00204368	0.00180456
At4g37700	68417.m05334	expressed protein	149	0.727973	0.718262	0.00971138	0.00166041	0.00181206
At5g53360	68418.m06631	seven in absentia (SINA) family protein low similarity to siah-1A protein [Mus musculus] GI:297035; contains Pfam profile PF03145: Seven in absentia protein family	234	0.728965	0.721898	0.0070668	0.00138138	0.00181565
At3g46380	68416.m05024	hypothetical protein	118	0.730401	0.721595	0.00880646	0.001082	0.00181742
At4g16940	68417.m02555	disease resistance protein (TIR-NBS-LRR class), putative domain signature TIR-NBS-LRR exists, suggestive of a disease resistance protein.	1104	0.718942	0.715034	0.0039078	0.00199629	0.00183002
At1g10060	68414.m01134	branched-chain amino acid aminotransferase 1 / branched-chain amino acid transaminase 1 (BCAT1) nearly identical to SP|Q93Y32 Branched-chain amino acid aminotransferase 1, mitochondrial pr	310	0.713487	0.706938	0.00654874	0.00157776	0.00184917
At4g18260	68417.m02711	cytochrome B561-related related to cytochrome b-561 (GI:20345443) [Mus musculus]; multidrug resistance protein, Homo sapiens, PIR2:S71841	546	0.720478	0.715438	0.00504027	0.00164648	0.001851
At1g47620	68414.m05289	cytochrome P450, putative similar to cytochrome P450 GI:4688670 from [Catharanthus roseus]	521	0.729576	0.724382	0.00519361	0.00167372	0.0018798
At5g35550	68418.m04229	myb family transcription factor (MYB123) contains PFAM profile: myb DNA-binding domain PF00249	259	0.722759	0.714808	0.00795079	0.00195564	0.0019052
At2g35155	68415.m04312	expressed protein	580	0.708911	0.70404	0.00487089	0.0016497	0.00193757
At1g02190.2	68414.m00150	CER1 protein, putative similar to CER1 GI:1199467 and maize gl1 homolog (glossy1 locus) GI:1209703 from [Arabidopsis thaliana]	624	0.722161	0.717255	0.00490546	0.00180391	0.00195628
At4g13140	68417.m02046	expressed protein	138	0.713861	0.703602	0.0102595	0.0017468	0.00196542
At2g37110	68415.m04553	expressed protein contains Pfam profile PF04749: Protein of unknown function, DUF614	243	0.718476	0.711314	0.00716187	0.00150093	0.00197765
At5g14090	68418.m01648	hypothetical protein	362	0.725	0.719331	0.00566912	0.00140725	0.00201814
At5g48070	68418.m05939	xyloglucan:xyloglucosyl transferase, putative / xyloglucan endotransglycosylase, putative / endo-xyloglucan transferase, putative similar to xyloglucan endotransglycosylase TCH4 GI:886116	283	0.729777	0.723822	0.00595525	0.00121542	0.00202896
At1g26210	68414.m03198	expressed protein similar to hypothetical protein GI:6524175 from [Arabidopsis thaliana]	149	0.733439	0.726062	0.00737648	0.000983304	0.00204309
At2g26250	68415.m03151	beta-ketoacyl-CoA synthase family (FIDDLEHEAD) (FDH) identical to GB:AJ010713 (fiddlehead protein)	551	0.718972	0.714013	0.00495964	0.00164429	0.00204572
At1g56630	68414.m06513	lipase class 3 family protein contains Pfam profile PF01764: Lipase	365	0.724362	0.718114	0.00624778	0.00173201	0.00206463
At4g09980	68417.m01634	methyltransferase MT-A70 family protein low similarity to SP|P25583 Karyogamy protein KAR4 {Saccharomyces cerevisiae}, (N6-adenosine)-methyltransferase [Mus musculus] GI:10179948; contains	776	0.718317	0.714498	0.00381987	0.00137764	0.00207259
At2g19190	68415.m02239	light-responsive receptor protein kinase / senescence-responsive receptor-like serine/threonine kinase, putative (SIRK) similar to light repressible receptor protein kinase [Arabidopsis th	877	0.712365	0.708295	0.00406985	0.00177781	0.00212838
At4g09720	68417.m01596	Ras-related GTP-binding protein, putative similar to GTP-binding protein RAB7A from [Lotus japonicus]	207	0.723121	0.716139	0.0069813	0.00123924	0.00216353
At2g04100	68415.m00393	MATE efflux family protein similar to ripening regulated protein DDTFR18 [Lycopersicon esculentum] GI:12231296; contains Pfam profile PF01554: Uncharacterized membrane protein family	484	0.706241	0.700512	0.00572868	0.00195717	0.00219418
At5g19430	68418.m02315	zinc finger (C3HC4-type RING finger) family protein contains Pfam profile: PF00097 zinc finger, C3HC4 type (RING finger)	256	0.721015	0.714169	0.00684623	0.00147966	0.00220197
At4g12490	68417.m01974	protease inhibitor/seed storage/lipid transfer protein (LTP) family protein similar to pEARLI 1 (Accession No. L43080): an Arabidopsis member of a conserved gene family (PGF95-099), Plant	183	0.694533	0.685511	0.00902229	0.00183856	0.00221048
At1g71090	68414.m08204	auxin efflux carrier family protein contains auxin efflux carrier domain, Pfam:PF03547	458	0.707022	0.701041	0.00598086	0.00203029	0.00225107
At3g19450	68416.m02466	cinnamyl-alcohol dehydrogenase (CAD) identical to SP|P48523 Cinnamyl-alcohol dehydrogenase (EC 1.1.1.195) (CAD) [Arabidopsis thaliana]	366	0.716213	0.710664	0.00554946	0.00140143	0.0022842
At4g12530	68417.m01978	protease inhibitor/seed storage/lipid transfer protein (LTP) family protein similar to pEARLI 1 (Accession No. L43080): an Arabidopsis member of a conserved gene family (PGF95-099), Plant	118	0.704831	0.69179	0.013041	0.00249726	0.00229287
At1g29870	68414.m03651	tRNA synthetase class II (G, H, P and S) family protein similar to SP|O23627 Glycyl-tRNA synthetase (EC 6.1.1.14) (Glycine--tRNA ligase) (GlyRS) {Arabidopsis thaliana}; contains Pfam profi	464	0.717706	0.712712	0.00499372	0.00144211	0.00230864
At5g41020	68418.m04986	myb family transcription factor contains Pfam profile: PF00249 Myb DNA binding domain	589	0.738629	0.734797	0.0038322	0.00107863	0.00231401
At1g14810	68414.m01770	semialdehyde dehydrogenase family protein similar to SP:O31219 Aspartate-semialdehyde dehydrogenase (EC 1.2.1.11) (ASA dehydrogenase) (ASADH) {Legionella pneumophila}; contains Pfam profil	376	0.716613	0.711175	0.00543857	0.0013891	0.00233097
At2g41050	68415.m05069	PQ-loop repeat family protein / transmembrane family protein similar to SP|Q10482 Seven transmembrane protein 1 {Schizosaccharomyces pombe}; contains Pfam profile PF04193: PQ loop repeat	377	0.714912	0.708532	0.00638024	0.0019211	0.00235379
At1g02190	68414.m00149	CER1 protein, putative similar to CER1 GI:1199467 and maize gl1 homolog (glossy1 locus) GI:1209703 from [Arabidopsis thaliana]	628	0.722097	0.717321	0.00477583	0.00179779	0.00238135
At1g46768	68414.m05217	AP2 domain-containing protein RAP2.1 (RAP2.1) identical to AP2 domain containing protein RAP2.1 GI:2281627 from [Arabidopsis thaliana]	154	0.718618	0.709464	0.00915414	0.00162845	0.00243824
At2g17870	68415.m02070	cold-shock DNA-binding family protein contains Pfam domains, PF00313: 'Cold-shock' DNA-binding domain and PF00098: Zinc knuckle	302	0.71324	0.708181	0.00505936	0.000980444	0.00249299
At2g30240	68415.m03680	cation/hydrogen exchanger, putative (CHX13) monovalent cation:proton antiporter family 2 (CPA2) member, PMID:11500563	832	0.715174	0.710961	0.00421294	0.00187485	0.00250418
At4g12550	68417.m01981	protease inhibitor/seed storage/lipid transfer protein (LTP) family protein similar to pEARLI 1 (Accession No. L43080): an Arabidopsis member of a conserved gene family (PGF95-099), Plant	112	0.70346	0.691492	0.0119677	0.00203677	0.00250498
At1g20840	68414.m02611	transporter-related low similarity to D-xylose proton-symporter [Lactobacillus brevis] GI:2895856; contains Pfam profile PF00083: major facilitator superfamily protein	735	0.712901	0.708382	0.00451927	0.00191092	0.00253315
At1g51570	68414.m05804	C2 domain-containing protein contains INTERPRO:IPR000008 C2 domain	777	0.717108	0.712972	0.0041357	0.00169259	0.00253856
At5g56530	68418.m07055	expressed protein contains similarity to carboxyl-terminal proteinase contains Pfam profile PF03080: Arabidopsis proteins of unknown function	421	0.727695	0.722819	0.00487633	0.0012766	0.00255265
At5g03680	68418.m00327	trihelix DNA-binding protein, putative similar to DNA-binding protein DF1 [Pisum sativum] GI:13646986	592	0.726544	0.722233	0.00431046	0.00140507	0.00257159
At3g61120	68416.m06840	MADS-box protein (AGL13)	245	0.716069	0.70851	0.00755913	0.00179016	0.0025833
At1g70030	68414.m08059	paired amphipathic helix repeat-containing protein similar to Sin3 protein [Yarrowia lipolytica] GI:18076824; contains Pfam profile PF02671: Paired amphipathic helix repeat	161	0.722992	0.714396	0.00859666	0.00152342	0.00259752
At5g51000	68418.m06323	F-box family protein contains F-box domain Pfam:PF00646	379	0.730608	0.724697	0.00591111	0.00169611	0.0026012
At1g61095	68414.m06881	expressed protein	126	0.738264	0.729868	0.00839666	0.00114165	0.0026395
At4g17770	68417.m02652	glycosyl transferase family 20 protein / trehalose-phosphatase family protein contains Pfam profile: PF02358 trehalose-phosphatase	863	0.715562	0.711627	0.00393474	0.00171817	0.00264668
At4g15810	68417.m02406	chloroplast outer membrane protein, putative similar to chloroplast protein import component Toc159 [Pisum sativum] GI:8489806, chloroplast outer envelope protein 86 [Pisum sativum] GI:599	899	0.71559	0.711818	0.00377193	0.00164606	0.00265546
At2g31530	68415.m03852	secY family protein low similarity to SP|P31159 Preprotein translocase secY subunit {Synechococcus sp}; contains Pfam profile PF00344: eubacterial secY protein	557	0.716047	0.710723	0.00532368	0.00203454	0.00267209
At2g35060	68415.m04301	potassium transporter family protein similar to HAK2 [Hordeum vulgare] GI:7108599, potassium transporter HAK2p [Mesembryanthemum crystallinum] gi|14091471|gb|AAK53759; KUP/HAK/KT Transport	793	0.715185	0.711025	0.0041598	0.00176913	0.00267617
At1g56600	68414.m06509	galactinol synthase, putative similar to galactinol synthase, isoform GolS-1 GI:5608497 from [Ajuga reptans]	336	0.727496	0.722358	0.00513783	0.00114446	0.00268571
At2g47490	68415.m05928	mitochondrial substrate carrier family protein contains Pfam profile: PF00153 mitochondrial carrier protein	313	0.711078	0.704785	0.00629296	0.00160386	0.00271799
At2g03890.2	68415.m00352	phosphatidylinositol 3- and 4-kinase family protein low similarity to phosphatidylinositol 4-kinase type-II beta [Homo sapiens] GI:20159767; contains Pfam profile PF00454: Phosphatidylinos	531	0.717431	0.712665	0.00476684	0.00156164	0.00272098
At4g11385	68417.m01836	hypothetical protein	144	0.739581	0.73082	0.00876142	0.00143119	0.00272533
At2g16660	68415.m01912	nodulin family protein similar to nodulin-like protein [Arabidopsis thaliana] GI:3329368, nodule-specific protein Nlj70 [Lotus japonicus] GI:3329366	547	0.707943	0.702776	0.00516681	0.00190106	0.00278973
At2g01170	68415.m00026	amino acid permease family protein weak similarity to GABA permease [Emericella nidulans] GI:4972245; contains Pfam profile PF00324: Amino acid permease	517	0.71258	0.707313	0.00526656	0.00186755	0.00279426
At3g66652	68416.m00776	fip1 motif-containing protein contains Pfam profile PF05182: Fip1 motif	981	0.725325	0.722077	0.00324734	0.00134804	0.00280115
At5g01920	68418.m00111	protein kinase family protein contains eukaryotic protein kinase domain, INTERPRO:IPR000719	496	0.707866	0.702325	0.0055404	0.00198441	0.00280357
At2g10105	68415.m01049	hypothetical protein	125	0.727959	0.718201	0.00975806	0.00155601	0.00283961
At2g02950	68415.m00242	phytochrome kinase substrate 1 (PKS1) identical to Swiss-Prot:Q9SWI1 phytochrome kinase substrate 1 [Arabidopsis thaliana]	440	0.720719	0.715621	0.00509772	0.0014959	0.00284855
At5g26840	68418.m03202	hypothetical protein	88	0.714487	0.70613	0.00835652	0.000804871	0.00286238
At3g19820	68416.m02510	cell elongation protein / DWARF1 / DIMINUTO (DIM) identical to GB:S71189 [SP|Q39085] from [Arabidopsis thaliana]; contains Pfam FAD binding domain PF01565	562	0.727802	0.723492	0.00430933	0.00137009	0.00289042
At3g19820.2	68416.m02511	cell elongation protein / DWARF1 / DIMINUTO (DIM) identical to GB:S71189 [SP|Q39085] from [Arabidopsis thaliana]; contains Pfam FAD binding domain PF01565	562	0.727802	0.723492	0.00430933	0.00137009	0.00289042
At5g48400.2	68418.m05985	glutamate receptor family protein (GLR1.2) plant glutamate receptor family, PMID:11379626	868	0.716067	0.711977	0.00408981	0.00191359	0.00293934
At3g62110	68416.m06978	glycoside hydrolase family 28 protein / polygalacturonase (pectinase) family protein weak similarity to polygalacturonase [Lycopersicon esculentum] GI:4325090; contains PF00295: Glycosyl h	472	0.716977	0.711656	0.00532024	0.00176206	0.00294772
At1g61620	68414.m06943	expressed protein contains Pfam profile: PF01363 FYVE zinc finger	311	0.724233	0.718585	0.00564756	0.00130897	0.00295438
At3g46610	68416.m05060	pentatricopeptide (PPR) repeat-containing protein contains Pfam profile PF01535: PPR repeat	666	0.718099	0.71361	0.00448891	0.00177318	0.00297004
At3g06430	68416.m00741	pentatricopeptide (PPR) repeat-containing protein contains Pfam profile PF01535: PPR repeat	487	0.729743	0.724909	0.00483395	0.00151131	0.00303448
At4g22212	68417.m03211	expressed protein	89	0.724873	0.713753	0.0111206	0.00146214	0.003038
At2g13900	68415.m01542	DC1 domain-containing protein contains Pfam protein PF03107 DC1 domain	662	0.723799	0.719701	0.00409798	0.00147777	0.00304588
At5g18190	68418.m02135	protein kinase family protein contains Pfam domains, PF00069: Protein kinase domain	692	0.719829	0.715883	0.00394594	0.0014352	0.00307216
At3g26810	68416.m03354	transport inhibitor response protein, putative E3 ubiquitin ligase SCF complex F-box subunit; similar to transport inhibitor response 1 GI:2352492 from [Arabidopsis thaliana]	576	0.712358	0.707311	0.00504721	0.00195852	0.00309868
At4g20140	68417.m02947	leucine-rich repeat transmembrane protein kinase, putative Cf-2.2, Lycopersicon pimpinellifolium, PIR:T10515	1250	0.704041	0.700361	0.00368053	0.00226337	0.00311719
At1g27650	68414.m03379	U2 snRNP auxiliary factor small subunit, putative Strong similarity to gb|Y18349 U2 snRNP auxiliary factor, small subunit from Oryza sativa. ESTs gb|AA586295 and gb|AA597332 come from this	297	0.721037	0.714527	0.00650988	0.00168301	0.00312193
At5g55910	68418.m06972	protein kinase, putative contains protein kinase domain, Pfam:PF00069	499	0.712763	0.707808	0.00495507	0.00164072	0.00314144
At5g26000	68418.m03093	glycosyl hydrolase family 1 protein contains Pfam PF00232 : Glycosyl hydrolase family 1 domain; TIGRFAM TIGR01233: 6-phospho-beta-galactosidase; identical to Myrosinase precursor (Sinigrin	542	0.721301	0.717083	0.00421759	0.00129121	0.00314247
At2g38750	68415.m04758	annexin 4 (ANN4) nearly identical to annexin (AnnAt4) [Arabidopsis thaliana] GI:6503084; contains Pfam profile PF00191: Annexin	320	0.718244	0.711762	0.00648189	0.00180714	0.00318986
At1g54290	68414.m06189	eukaryotic translation initiation factor SUI1, putative similar to P|P32911 Protein translation factor SUI1 {Saccharomyces cerevisiae}; contains Pfam profile PF01253: Translation initiatio	114	0.720656	0.711495	0.00916153	0.00128844	0.00321379
At1g14280	68414.m01693	phytochrome kinase, putative contains similarity to Swiss-Prot:Q9SWI1 phytochrome kinase substrate 1 [Arabidopsis thaliana]	443	0.722949	0.717756	0.00519353	0.00161385	0.00325393
At4g38210	68417.m05393	expansin, putative (EXP20) similar to alpha-expansin 3 GI:6942322 from [Triphysaria versicolor]; alpha-expansin gene family, PMID:11641069	257	0.715919	0.709077	0.00684214	0.00162505	0.00325442
At1g79890	68414.m09334	helicase-related similar to CHL1 potential helicase protein (GI:2632247) [Homo sapiens]; similar to helicase GB:AAB06962 [Homo sapiens]	883	0.717647	0.713804	0.00384277	0.00176184	0.00325959
At2g20170	68415.m02358	hypothetical protein and grail contains Pfam profile PF03080: Arabidopsis proteins of unknown function	402	0.719765	0.714255	0.00550928	0.00165001	0.0032706
At4g35720	68417.m05069	expressed protein contains Pfam profile PF03087: Arabidopsis protein of unknown function	326	0.719171	0.712708	0.006463	0.00184709	0.00331197
At5g49140	68418.m06082	disease resistance protein (TIR-NBS-LRR class), putative domain signature TIR-NBS-LRR exists, suggestive of a disease resistance protein.	981	0.717803	0.713943	0.00385929	0.00198767	0.00335143
At4g30600	68417.m04341	signal recognition particle receptor alpha subunit family protein similar to Signal recognition particle receptor alpha subunit (SR-alpha) (Docking protein alpha) (DP-alpha) (SP:P08240) [H	635	0.71392	0.709711	0.00420854	0.00153562	0.00340187
At3g44560	68416.m04789	acyl CoA reductase, putative similar to acyl CoA reductase [Simmondsia chinensis] GI:5020215; contains Pfam profile PF03015: Male sterility protein	450	0.725569	0.720622	0.00494711	0.00150374	0.00340222
At3g44840	68416.m04831	S-adenosyl-L-methionine:carboxyl methyltransferase family protein similar to defense-related protein cjs1 [Brassica carinata][GI:14009292][Mol Plant Pathol (2001) 2(3):159-169]	349	0.722038	0.716319	0.00571893	0.00156163	0.00342985
At1g53705	68414.m06111	hypothetical protein	153	0.731501	0.722843	0.0086577	0.00157491	0.00348274
At5g04860	68418.m00509	expressed protein	783	0.723503	0.719821	0.00368181	0.00145876	0.00349387
At1g22100	68414.m02763	hypothetical protein	458	0.723711	0.718442	0.0052694	0.00175009	0.00351257
At1g53780	68414.m06120	26S proteasome AAA-ATPase subunit, putative similar to 26S proteasome AAA-ATPase subunit RPT1 SP:Q41365 from [Spinacia oleracea]	465	0.721735	0.716858	0.00487647	0.0015258	0.00355074
At2g34170	68415.m04182	expressed protein contains Pfam profile: PF05097 protein of unknown function (DUF688)	524	0.719754	0.715103	0.00465154	0.0015663	0.0035678
At2g30890	68415.m03765	membrane protein, putative similar to membrane protein SDR2 (GI:1747306) [Mus musculus]	258	0.72199	0.714401	0.00758928	0.00205632	0.00359166
At2g24960	68415.m02985	expressed protein ; expression supported by MPSS	798	0.728785	0.725112	0.00367349	0.00149575	0.0036462
At5g05400	68418.m00582	disease resistance protein (CC-NBS-LRR class), putative domain signature CC-NBS-LRR exists, suggestive of a disease resistance protein.	875	0.715746	0.711663	0.00408264	0.00202615	0.00364896
At5g15330	68418.m01795	SPX (SYG1/Pho81/XPR1) domain-containing protein similar to PHO1 protein [Arabidopsis thaliana] GI:20069032; contains Pfam profile PF03105: SPX domain	319	0.716307	0.710187	0.00612033	0.0016673	0.00371317
At2g18700	68415.m02178	glycosyl transferase family 20 protein / trehalose-phosphatase family protein similar to trehalose-6-phosphate synthase SL-TPS/P [Selaginella lepidophylla] GI:4100325; contains Pfam profil	863	0.72237	0.718731	0.00363918	0.00159592	0.0037242
At5g40890	68418.m04965	chloride channel protein (CLC-a) identical to GI:1742952 (gb|AAC05742.1)	776	0.708834	0.704637	0.00419724	0.00191428	0.00376622
At1g53720	68414.m06113	cyclophilin-RNA interacting protein, putative	507	0.724135	0.719709	0.00442644	0.00139185	0.00377519
At1g70180.2	68414.m08076	sterile alpha motif (SAM) domain-containing protein contains Pfam profile PF00536: SAM domain (Sterile alpha motif)	461	0.709032	0.703556	0.00547616	0.00194165	0.00381135
At1g56090	68414.m06441	tetratricopeptide repeat (TPR)-containing protein contains Pfam profile PF00515 TPR Domain; similar to infertility-related sperm protein [Homo sapiens] GI:10863768, TPR-containing protein	273	0.715415	0.709297	0.00611808	0.00143566	0.00381626
At3g55740	68416.m06192	proline transporter 2 (ProT2) identical to proline transporter 2 GI:1769903 from [Arabidopsis thaliana]	440	0.715504	0.710089	0.00541507	0.00181342	0.00382256
At1g54410	68414.m06207	dehydrin family protein contains Pfam domain, PF00257: Dehydrin	99	0.748567	0.740906	0.00766129	0.00081761	0.00383895
At2g41820	68415.m05168	leucine-rich repeat transmembrane protein kinase, putative	891	0.705628	0.701558	0.00407002	0.00207675	0.00383914
At5g48400	68418.m05984	glutamate receptor family protein (GLR1.2) plant glutamate receptor family, PMID:11379626	751	0.715697	0.711462	0.00423515	0.00189737	0.00385541
At3g51950	68416.m05698	zinc finger (CCCH-type) family protein / RNA recognition motif (RRM)-containing protein contains InterPro entry IPR000504: RNA-binding region RNP-1 (RNA recognition motif) (RRM), PF00642:	541	0.712847	0.708014	0.00483316	0.00178301	0.0038807
At1g48000	68414.m05346	myb family transcription factor similar to myb-related transcription factor (cpm10) GB:U33915 GI:1002795 from [Craterostigma plantagineum]	244	0.73125	0.724162	0.00708858	0.0017329	0.00390806
At4g19000	68417.m02798	IWS1 C-terminus family protein contains Pfam profile PF05909: IWS1 C-terminus	407	0.730109	0.724843	0.00526589	0.00160045	0.00395941
At1g33290.2	68414.m04118	sporulation protein-related isoform contains non-consensus AT-donor acceptor site at intron 6; similar to Stage III sporulation protein AA. (Swiss-Prot:Q01367) [Bacillus subtilis]; similar	304	0.715278	0.708603	0.00667516	0.00192184	0.0039672
At1g67870	68414.m07750	glycine-rich protein contains non-consensus GG donor splice site at exon2; modeled to est match.	280	0.741272	0.736978	0.00429444	0.000734611	0.00400931
At3g12220	68416.m01525	serine carboxypeptidase S10 family protein contains Pfam profile: PF00450 serine carboxypeptidase; similar to serine carboxypeptidase I precursor (SP:P37890) [Oryza sativa]	436	0.72169	0.716437	0.00525329	0.00171266	0.00401786
At4g34131	68417.m04841	UDP-glucoronosyl/UDP-glucosyl transferase family protein contains Pfam profile: PF00201 UDP-glucoronosyl and UDP-glucosyl transferase	482	0.724557	0.720048	0.00450929	0.00139654	0.00403484
At3g21670	68416.m02732	nitrate transporter (NTP3) nearly identical to nitrate transporter [Arabidopsis thaliana] GI:4490323; contains Pfam profile: PF00854 POT family	591	0.714759	0.710253	0.00450616	0.00171308	0.00406352
At2g36630	68415.m04492	expressed protein contains Pfam profile: PF01925 domain of unknown function DUF81	460	0.714476	0.708862	0.00561404	0.00206985	0.00406554
At5g24120	68418.m02835	RNA polymerase sigma subunit SigE (sigE) / sigma-like factor (SIG5) identical to RNA polymerase sigma subunit SigE [Arabidopsis thaliana] GI:4972299, sigma-like factor [Arabidopsis thalian	518	0.714696	0.709767	0.00492882	0.00179718	0.00407086
At3g51490	68416.m05639	sugar transporter family protein similar to D-xylose proton-symporter [Lactobacillus brevis] GI:2895856; contains Pfam profile PF00083: major facilitator superfamily protein	730	0.712375	0.708102	0.00427297	0.00190845	0.00411211
At1g23935	68414.m03020	apoptosis inhibitory protein 5 (API5)-related contains weak hit to Pfam profile PF05918: Apoptosis inhibitory protein 5 (API5)	661	0.722625	0.718417	0.00420727	0.00167534	0.00411221
At4g29070	68417.m04159	expressed protein	260	0.727006	0.720431	0.00657525	0.00161297	0.00414664
At2g28910	68415.m03513	CAX-interacting protein 4 (CAXIP4) contains Pfam domain PF00098: Zinc knuckle; identical to cDNA CAX-interacting protein 4 GI:27651998	333	0.72099	0.715289	0.00570099	0.00155734	0.00419185
At5g11970	68418.m01400	expressed protein	106	0.740918	0.732412	0.00850646	0.00110383	0.00419406
At2g44750.2	68415.m05570	thiamin pyrophosphokinase, putative similar to thiamin pyrophosphokinase [Mus musculus] gi|6468206|dbj|BAA87040	268	0.717353	0.710123	0.00723059	0.00201641	0.00419406
At1g71770	68414.m08295	polyadenylate-binding protein 5 (PABP5) identical to GB:Q05196 from [Arabidopsis thaliana]	669	0.714828	0.710972	0.00385634	0.00143289	0.00420683
At4g26570	68417.m03830	calcineurin B-like protein 3 (CBL3) identical to calcineurin B-like protein 3 (GI:22136404) [Arabidopsis thaliana]	227	0.726945	0.71984	0.00710565	0.00165162	0.00421585
At3g16660	68416.m02129	expressed protein	181	0.695576	0.686468	0.00910778	0.00217473	0.00430021
At5g43660	68418.m05336	expressed protein similar to unknown protein (gb|AAB72163.1)	362	0.731939	0.726366	0.00557326	0.00163324	0.00434715
At3g05220	68416.m00569	heavy-metal-associated domain-containing protein similar to farnesylated protein 1 (GI:23304411) {Hordeum vulgare subsp. spontaneum}; contains Pfam profile PF00403: Heavy-metal-associated	578	0.734094	0.731707	0.00238694	0.000478433	0.00435045
At1g10290	68414.m01159	dynamin-like protein 6 (ADL6) identical to dynamin-like protein 6 (ADL6) [Arabidopsis thaliana] GI:6651399; contains Pfam profiles PF01031: Dynamin central region, PF00350: Dynamin family,	915	0.706489	0.702818	0.00367141	0.00179381	0.00436899
At4g37140	68417.m05259	esterase, putative similar to ethylene-induced esterase [Citrus sinensis] GI:14279437, polyneuridine aldehyde esterase [Rauvolfia serpentina] GI:6651393; contains Interpro entry IPR000379	154	0.722072	0.713622	0.00845002	0.00160016	0.00437828
At3g21620	68416.m02727	early-responsive to dehydration protein-related / ERD protein-related similar to ERD4 protein (early-responsive to dehydration stress) [Arabidopsis thaliana] GI:15375406; contains Pfam pro	757	0.717074	0.713035	0.00403953	0.00179792	0.00438156
At5g19180	68418.m02284	ubiquitin activating enzyme, putative (ECR1) identical to putative ubiquitin activating enzyme E1 [Arabidopsis thaliana] GI:2952433; similar to NEDD8 activating enzyme [Mus musculus] GI:17	455	0.714142	0.709259	0.0048831	0.00158309	0.00442395
At2g23010.2	68415.m02745	serine carboxypeptidase S10 family protein similar to serine carboxypeptidase I precursor (SP:P37890) [Oryza sativa]	438	0.72807	0.723001	0.00506899	0.00164609	0.00446455
At2g17470	68415.m02017	expressed protein contains Pfam profile PF01027: Uncharacterized protein family UPF0005	539	0.716434	0.711786	0.00464768	0.00170539	0.00448914
At2g23810	68415.m02843	senescence-associated family protein similar to senescence-associated protein 5 [Hemerocallis hybrid cultivar] gi|3551954|gb|AAC34855	196	0.72728	0.720804	0.00647625	0.00120436	0.0044928
At5g41550	68418.m05049	disease resistance protein (TIR-NBS-LRR class), putative domain signature TIR-NBS-LRR exists, suggestive of a disease resistance protein.	1086	0.716502	0.712976	0.00352624	0.0019824	0.00452788
At4g23700	68417.m03411	cation/hydrogen exchanger, putative (CHX17) similar to Na+/H+-exchanging protein slr1595 - Synechocystis sp., EMBL:D90902; monovalent cation:proton antiporter family 2 (CPA2) member, PMID:	821	0.706784	0.702736	0.00404797	0.00197496	0.00452796
At1g07720	68414.m00832	beta-ketoacyl-CoA synthase family protein similar to GB:AAC99312 from [Arabidopsis thaliana] (Plant J. (1999) In press)	479	0.722154	0.717029	0.00512416	0.00184831	0.00454597
At4g25500	68417.m03673	arginine/serine-rich splicing factor RSP40 (RSP40) identical to SP|P92965 Arginine/serine-rich splicing factor RSP40 {Arabidopsis thaliana}	351	0.718337	0.712923	0.00541312	0.00151154	0.004547
At3g22660	68416.m02860	rRNA processing protein-related contains weak similarity to rRNA processing protein EBP2 (EBNA1-binding protein homolog) (Swiss-Prot:P36049) [Saccharomyces cerevisiae]	294	0.729589	0.724298	0.00529039	0.00120966	0.00455187
At1g30020	68414.m03671	expressed protein contains Pfam profile PF04398: Protein of unknown function, DUF538	158	0.731948	0.722497	0.00945065	0.00207539	0.00455903
At4g11580	68417.m01856	F-box family protein predicted protein, Caenorhabditis elegans, PIR2:S44609 ; similar to SKP1 interacting partner 2 (SKIP2) TIGR_Ath1:At5g67250	334	0.726415	0.720105	0.00630947	0.00195632	0.00456651
At4g17340	68417.m02601	major intrinsic family protein / MIP family protein contains Pfam profile: MIP PF00230	251	0.702698	0.696335	0.00636256	0.00149567	0.00457418
At3g11964	68416.m01479	S1 RNA-binding domain-containing protein similar to SP|Q05022 rRNA biogenesis protein RRP5 {Saccharomyces cerevisiae}; contains Pfam profile PF00575: S1 RNA binding domain	1839	0.712198	0.709704	0.00249383	0.0016854	0.00459386
At5g53130	68418.m06604	cyclic nucleotide-regulated ion channel / cyclic nucleotide-gated channel (CNGC1) almost identical to cyclic nucleotide-regulated ion channel 1 pir:T51354, GI:11357236 from [Arabidopsis th	717	0.719578	0.715334	0.00424365	0.0019036	0.00460151
At5g07530	68418.m00862	glycine-rich protein (GRP17) olesin; glycine-rich protein 17 (GRP17) PMID:11431566; function: pollen recognition (PMID:10655594)	544	0.717826	0.713699	0.00412649	0.00136759	0.00462642
At2g36890	68415.m04524	myb family transcription factor (MYB38) contains Pfam profile: PF00249 myb-like DNA-binding domain	299	0.735807	0.729875	0.00593197	0.00155684	0.00466615
At4g00110	68417.m00011	NAD-dependent epimerase/dehydratase family protein similar to nucleotide sugar epimerase from Vibrio vulnificus GI:3093975 [PID:g3093975], WbnF [Escherichia coli] GI:5739472, CAPI protein	431	0.71059	0.705645	0.00494441	0.0015606	0.00468285
At3g20550	68416.m02601	forkhead-associated domain-containing protein / FHA domain-containing protein weak similarity to SP|Q28147 Nuclear inhibitor of protein phosphatase-1 (NIPP-1) (Protein phosphatase 1, regul	315	0.719959	0.713888	0.00607085	0.0017261	0.0047515
At3g61870	68416.m06949	expressed protein hypothetical protein - Synechocystis sp. (strain PCC 6803), PIR:S75899	273	0.703884	0.697083	0.0068007	0.00187755	0.00475416
At1g48190	68414.m05379	hypothetical protein	128	0.72233	0.713899	0.0084307	0.00135306	0.00475648
At1g44030	68414.m05079	DC1 domain-containing protein contains Pfam profile PF03107: DC1 domain	598	0.724319	0.719869	0.00445081	0.00176585	0.00479766
At3g07170	68416.m00854	sterile alpha motif (SAM) domain-containing protein contains Pfam profile PF00536: SAM domain (Sterile alpha motif)	204	0.720018	0.712693	0.00732438	0.00163394	0.00482642
At1g11080	68414.m01269	serine carboxypeptidase S10 family protein similar to Serine carboxypeptidase II chains A and B (SP:P08819) (EC 3.4.16.6) [Triticum aestivum (Wheat)]	493	0.721967	0.717553	0.00441462	0.00143578	0.00484268
At4g35010	68417.m04965	glycosyl hydrolase family 35 protein similar to beta-galactosidase BG1 GI:15081596 from [Vitis vinifera]	846	0.721081	0.717847	0.00323451	0.00132366	0.00485677
At5g35530	68418.m04226	40S ribosomal protein S3 (RPS3C)	249	0.712212	0.705912	0.00629934	0.00147902	0.00487338
At2g03890	68415.m00351	phosphatidylinositol 3- and 4-kinase family protein low similarity to phosphatidylinositol 4-kinase type-II beta [Homo sapiens] GI:20159767; contains Pfam profile PF00454: Phosphatidylinos	651	0.716049	0.712065	0.00398453	0.00155012	0.00490908
At3g03770	68416.m00383	leucine-rich repeat transmembrane protein kinase, putative may contain C-terminal ser/thr protein kinase domain, similar to serine/threonine protein kinase Pto GB:AAB47421 [Lycopersicon es	803	0.702319	0.698016	0.00430299	0.00223075	0.00491599
At3g63260.2	68416.m07109	protein kinase, putative (MRK1) identical to ATMRK1 [Arabidopsis thaliana] gi|2351097|dbj|BAA22079	345	0.715453	0.710369	0.0050839	0.00133851	0.004925
At2g01100	68415.m00016	expressed protein	248	0.72756	0.720931	0.00662847	0.00163624	0.00493191
At2g01100.2	68415.m00017	expressed protein	248	0.72756	0.720931	0.00662847	0.00163624	0.00493191
At2g01100.3	68415.m00018	expressed protein	248	0.72756	0.720931	0.00662847	0.00163624	0.00493191
At3g62290	68416.m06998	ADP-ribosylation factor identical to GP:166586 ADP-ribosylation factor {Arabidopsis thaliana}; ADP-ribosylation factor 1 - Arabidopsis thaliana, PIR:S28875	182	0.724276	0.716236	0.00804023	0.00176924	0.00495783
At5g58310	68418.m07299	hydrolase, alpha/beta fold family protein low similarity to SP|Q40708 PIR7A protein {Oryza sativa}, polyneuridine aldehyde esterase [Rauvolfia serpentina] GI:6651393, ethylene-induced este	264	0.722691	0.71664	0.00605073	0.00145479	0.00497501
At3g19250	68416.m02442	hypothetical protein	399	0.702925	0.697056	0.00586876	0.00206924	0.004982
At3g44670	68416.m04804	disease resistance protein RPP1-Ws[A,C]-like (TIR-NBS-LRR class), putative domain signature TIR-NBS-LRR exists, suggestive of a disease resistance protein. Closest Col-0 homolog to both RP	873	0.71451	0.71049	0.00401973	0.00212601	0.00499963
At1g17600	68414.m02173	disease resistance protein (TIR-NBS-LRR class), putative domain signature TIR-NBS-LRR exists, suggestive of a disease resistance protein.	1026	0.711795	0.708098	0.00369709	0.00211409	0.0050039
At3g17690	68416.m02258	cyclic nucleotide-binding transporter 2 / CNBT2 (CNGC19) identical to cyclic nucleotide-binding transporter 2 (CNBT2) GI:8131900 from [Arabidopsis thaliana]; member of the cyclic nucleotid	744	0.71364	0.709381	0.00425934	0.00203838	0.00503708
At5g14750	68418.m01731	myb family transcription factor (MYB66) / werewolf (WER) contains PFAM profile: Myb DNA binding domain PF00249; identical to cDNA putative transcription factor (MYB66) mRNA, partial cds G	204	0.736782	0.729662	0.00711981	0.00156369	0.00506114
At5g39460	68418.m04779	F-box family protein contains Pfam:PF00646 F-box domain ; similar to SKP1 interacting partner 2 (SKIP2) TIGR_Ath1:At5g67250	572	0.719503	0.714841	0.00466232	0.00188282	0.00508817
At5g18460	68418.m02174	expressed protein predicted proteins, Arabidopsis thaliana Pfam profile PF03080: Arabidopsis proteins of unknown function	431	0.723659	0.718878	0.00478077	0.00149231	0.0050959
At2g45070	68415.m05610	sec61beta family protein similar to SP|P52870 Protein transport protein SEC61 beta 1 subunit {Saccharomyces cerevisiae}; contains Pfam profile PF03911: Sec61beta family	83	0.718591	0.708271	0.0103199	0.00133929	0.0050985
At5g23580	68418.m02767	calcium-dependent protein kinase 9 (CDPK9) identical to calcium-dependent protein kinase [Arabidopsis thaliana] gi|836938|gb|AAA67653; contains protein kinase domain, Pfam:PF00069; contain	491	0.723065	0.718429	0.00463597	0.00159931	0.00510398
At4g34230	68417.m04864	cinnamyl-alcohol dehydrogenase, putative similar to cinnamyl alcohol dehydrogenase, Nicotiana tabacum [SP|P30359], Populus deltoides, PATCHX:G288753	358	0.717966	0.712794	0.00517257	0.00145369	0.00513031
At5g64550	68418.m08112	loricrin-related contains weak similarity to Loricrin (Swiss-Prot:P23490) [Homo sapiens]	635	0.711334	0.70758	0.00375428	0.00135869	0.00513553
At1g60050	68414.m06765	nodulin-related low similarity to MtN21 [Medicago truncatula] GI:2598575; contains Pfam profile PF00892: Integral membrane protein	375	0.714248	0.708463	0.00578551	0.0019109	0.00518949
At2g27535	68415.m03334	ribosomal protein L10A family protein contains similarity to Swiss-Prot:P53029 ribosomal protein L10A [Arabidopsis thaliana]	82	0.729899	0.71758	0.0123191	0.00189515	0.00519593
At4g30940	68417.m04393	potassium channel tetramerisation domain-containing protein contains Pfam profile PF02214: K+ channel tetramerisation domain	442	0.722646	0.717548	0.00509867	0.00175071	0.00520516
At5g04550	68418.m00455	expressed protein contains Pfam domain PF05003: protein of unknown function (DUF668)	600	0.716865	0.712489	0.00437622	0.00175175	0.00521603
At1g16670	68414.m01996	protein kinase family protein contains protein kinase domain, Pfam:PF00069; similar to receptor-like serine/threonine kinase GI:2465923 from [Arabidopsis thaliana]	391	0.713961	0.70847	0.00549097	0.00179962	0.00524188
At2g30630.2	68415.m03733	expressed protein similar to H1-1flk [Arabidopsis thaliana] GI:388260	553	0.718746	0.714193	0.00455315	0.00175021	0.00524341
At4g09720.2	68417.m01597	Ras-related GTP-binding protein, putative similar to GTP-binding protein RAB7A from [Lotus japonicus]	173	0.72459	0.718104	0.00648506	0.00111283	0.00527966
At1g02880.2	68414.m00254	thiamin pyrophosphokinase, putative similar to thiamin pyrophosphokinase [Mus musculus] gi|6468206|dbj|BAA87040	265	0.713479	0.706281	0.00719796	0.00210655	0.00534034
At3g30580	68416.m03869	expressed protein ; expression supported by MPSS	129	0.743069	0.734559	0.00850963	0.00143431	0.00535499
At1g76705	68414.m08926	calmodulin-binding family protein contains IQ calmodulin-binding motif, Pfam:PF00612	146	0.731594	0.722651	0.00894308	0.0017935	0.00536149
At4g13480	68417.m02104	myb family transcription factor (MYB79) contains PFASM profile: myb DNA binding domain PF00249; identical to cDNA putative transcription factor (MYB79) mRNA, partial cds GI:3941511	262	0.728578	0.722409	0.00616932	0.00153239	0.00537131
At1g33540	68414.m04150	serine carboxypeptidase S10 family protein similar to GI:8777303 from [Arabidopsis thaliana] (DNA Res. 7 (1), 31-63 (2000))	447	0.718935	0.713913	0.00502268	0.00173319	0.00537465
At5g58130	68418.m07273	RNA recognition motif (RRM)-containing protein	749	0.719561	0.716116	0.00344552	0.00136682	0.00537707
At3g48350	68416.m05277	cysteine proteinase, putative similar to cysteine endopeptidase precursor [Ricinus communis] GI:2944446; contains Pfam profile PF00112: Papain family cysteine protease	365	0.724827	0.720063	0.00476471	0.00127513	0.0053984
At1g50050	68414.m05616	pathogenesis-related protein, putative similar to pathogenesis-related protein 1b precursor (pr-1b) GB:X03465 GI:19977 from [Nicotiana tabacum]; contains Pfam profile PF00188: SCP-like ext	227	0.713404	0.707599	0.00580524	0.00117792	0.0054102
At1g24822	68414.m03109	expressed protein nearly identical to At1g24996, At1g25170, At1g25097; similar to ESTs dbj AV530941.1, dbj|AV530975.1, gb|BE037999.1, gb|BE037993.1, gb|AI995009.1, gb|AI099531.1, gb|N37906	217	0.729076	0.722378	0.00669785	0.00150048	0.00543074
At1g25097	68414.m03119	expressed protein nearly identical to At1g24996, At1g25170, At1g24822; similar to ESTs dbj AV530941.1, dbj|AV530975.1, gb|BE037999.1, gb|BE037993.1, gb|AI995009.1, gb|AI099531.1, gb|N37906	217	0.729076	0.722378	0.00669785	0.00150048	0.00543074
At1g25170	68414.m03125	expressed protein nearly identical to At1g24996, At1g25097, At1g24822	217	0.729076	0.722378	0.00669785	0.00150048	0.00543074
At3g03780	68416.m00386	5-methyltetrahydropteroyltriglutamate--homocysteine methyltransferase, putative / vitamin-B12-independent methionine synthase, putative / cobalamin-independent methionine synthase, putativ	766	0.714445	0.710778	0.00366766	0.00158848	0.00543417
At3g03780.2	68416.m00387	5-methyltetrahydropteroyltriglutamate--homocysteine methyltransferase, putative / vitamin-B12-independent methionine synthase, putative / cobalamin-independent methionine synthase, putativ	766	0.714445	0.710778	0.00366766	0.00158848	0.00543417
At4g33440	68417.m04751	glycoside hydrolase family 28 protein / polygalacturonase (pectinase) family protein weak similarity to SP|P27644 Polygalacturonase (EC 3.2.1.15) (Pectinase) {Agrobacterium tumefaciens}; c	476	0.717302	0.712387	0.00491496	0.00177688	0.00548163
At2g17270	68415.m01995	mitochondrial substrate carrier family protein contains Pfam profile: PF00153 mitochondrial carrier protein	310	0.713877	0.70802	0.00585721	0.00164394	0.00548772
At5g09810	68418.m01135	actin 7 (ACT7) / actin 2 identical to SP|P53492 Actin 7 (Actin-2) {Arabidopsis thaliana}	378	0.723154	0.718085	0.00506889	0.00150164	0.00549256
At1g70620.2	68414.m08137	cyclin-related contains weak similarity to Swiss-Prot:P35662 cylicin I (Multiple-band polypeptide I) [Bos taurus]	885	0.714266	0.71141	0.00285666	0.00111699	0.00549896
At3g59680.2	68416.m06659	expressed protein	202	0.728845	0.721737	0.00710884	0.001579	0.00550103
At3g62820	68416.m07058	invertase/pectin methylesterase inhibitor family protein low similarity to pectinesterase from Arabidopsis thaliana SP|Q43867, Lycopersicon esculentum SP|Q43143; contains Pfam profile PF04	195	0.706517	0.697734	0.00878349	0.00232711	0.0055018
At5g38800	68418.m04691	bZIP transcription factor family protein similar to bZIP transcription factor GI:1769891 from [Arabidopsis thaliana]; contains PFAM profile: bZIP transcription factor PF00170	166	0.735216	0.727215	0.00800103	0.00164806	0.00555386
At2g29980.2	68415.m03647	omega-3 fatty acid desaturase, endoplasmic reticulum (FAD3) identical to SP:48623	289	0.724427	0.718473	0.00595453	0.00159207	0.00559075
At1g14190	68414.m01679	glucose-methanol-choline (GMC) oxidoreductase family protein similar to mandelonitrile lyase from Prunus serotina [SP|P52706, SP|P52707]; contains Pfam profile PF00732 GMC oxidoreductase	502	0.712167	0.707818	0.00434908	0.00147818	0.00563105
At3g23160	68416.m02919	expressed protein contains Pfam domain PF05003: protein of unknown function (DUF668); expression supported by MPSS	523	0.718613	0.713963	0.00464993	0.00176159	0.00564426
At3g18240	68416.m02320	expressed protein	420	0.725205	0.720385	0.00481975	0.00152003	0.00564633
At3g18240.2	68416.m02321	expressed protein	420	0.725205	0.720385	0.00481975	0.00152003	0.00564633
At3g54450	68416.m06024	proton-dependent oligopeptide transport (POT) family protein contains Pfam profile: PF00854 POT family	489	0.720106	0.71518	0.00492655	0.00184906	0.00564638
At3g10970	68416.m01322	haloacid dehalogenase-like hydrolase family protein low similarity to genetic modifier [Zea mays] GI:10444400; contains InterPro accession IPR005834: Haloacid dehalogenase-like hydrolase	366	0.720655	0.715159	0.0054955	0.0017231	0.00565864
At3g10970.2	68416.m01323	haloacid dehalogenase-like hydrolase family protein low similarity to genetic modifier [Zea mays] GI:10444400; contains InterPro accession IPR005834: Haloacid dehalogenase-like hydrolase	366	0.721565	0.71607	0.0054955	0.0017231	0.00565864
At1g71140	68414.m08209	MATE efflux family protein similar to ripening regulated protein DDTFR18 [Lycopersicon esculentum] GI:12231296; contains Pfam profile PF01554: Uncharacterized membrane protein family	486	0.710911	0.705846	0.00506549	0.00195003	0.00572222
At4g05590	68417.m00864	expressed protein contains Pfam domain, PF03650: Uncharacterized protein family (UPF0041)	109	0.733095	0.724099	0.00899567	0.00137934	0.00572301
At5g49890	68418.m06178	chloride channel protein (CLC-c) identical to gi:1742956	780	0.707091	0.703078	0.00401235	0.001966	0.00574738
At1g10060.2	68414.m01135	branched-chain amino acid aminotransferase 1 / branched-chain amino acid transaminase 1 (BCAT1) nearly identical to SP|Q93Y32 Branched-chain amino acid aminotransferase 1, mitochondrial pr	385	0.71208	0.706985	0.00509446	0.00156511	0.00575676
At1g53860	68414.m06130	remorin family protein contains Pfam domain, PF03763: Remorin, C-terminal region	443	0.724813	0.720069	0.00474366	0.0015617	0.00576048
At1g76160	68414.m08844	multi-copper oxidase type I family protein similar to pollen-specific BP10 protein [SP|Q00624][Brassica napus]; contains Pfam profile: PF00394 Multicopper oxidase	542	0.712161	0.70778	0.00438062	0.0016306	0.00577533
At4g35610	68417.m05058	zinc finger (C2H2 type) family protein contains Pfam domain PF00096: Zinc finger, C2H2 type	272	0.717015	0.711818	0.00519696	0.0011522	0.00578401
At1g59870	68414.m06745	ABC transporter family protein similar to PDR5-like ABC transporter GI:1514643 from [Spirodela polyrhiza]	1470	0.717483	0.714832	0.00265107	0.00162181	0.0058022
At2g12190	68415.m01316	cytochrome P450, putative	513	0.715869	0.710904	0.00496535	0.00198758	0.0058247
At4g26570.2	68417.m03831	calcineurin B-like protein 3 (CBL3) identical to calcineurin B-like protein 3 (GI:22136404) [Arabidopsis thaliana]	231	0.726465	0.71975	0.00671514	0.00163764	0.00583382
At1g02430	68414.m00190	ADP-ribosylation factor, putative similar to ADP-ribosylation factor GI:166586 from [Arabidopsis thaliana]	158	0.734118	0.726666	0.00745217	0.00137987	0.0058396
At5g26000.2	68418.m03094	glycosyl hydrolase family 1 protein contains Pfam PF00232 : Glycosyl hydrolase family 1 domain; TIGRFAM TIGR01233: 6-phospho-beta-galactosidase; identical to Myrosinase precursor (Sinigrin	457	0.721033	0.71682	0.00421305	0.00127676	0.00585819
At1g69500	68414.m07986	cytochrome P450 family protein similar to Cytochrome P450 86A2 (SP:O23066) [Arabidopsis thaliana]contains Pfam profile: PF00067: Cytochrome P450	479	0.725436	0.720944	0.00449278	0.00152535	0.00590686
At2g44750	68415.m05569	thiamin pyrophosphokinase, putative similar to thiamin pyrophosphokinase [Mus musculus] gi|6468206|dbj|BAA87040	266	0.717567	0.710669	0.00689751	0.00199947	0.00593811
At5g57730	68418.m07216	hypothetical protein	43	0.735692	0.720627	0.0150653	0.00154312	0.00595413
At1g67170	68414.m07641	expressed protein similar to enterophilin-2L (GI:12718845) [Cavia porcellus]; similar to Hyaluronan mediated motility receptor (Intracellular hyaluronic acid binding protein) (Receptor for	360	0.717688	0.713123	0.00456509	0.00118674	0.005963
At4g04500	68417.m00653	protein kinase family protein contains Pfam domain, PF00069: Protein kinase domain	647	0.719458	0.715389	0.00406975	0.00169919	0.00601427
At1g75750	68414.m08798	gibberellin-regulated protein 1 (GASA1) / gibberellin-responsive protein 1 identical to SP|P46689 Gibberellin-regulated protein 1 precursor {Arabidopsis thaliana}; supporting cDNA gi|88793	99	0.713783	0.703225	0.0105578	0.0017512	0.00603157
At2g23010	68415.m02744	serine carboxypeptidase S10 family protein similar to serine carboxypeptidase I precursor (SP:P37890) [Oryza sativa]	438	0.727776	0.722921	0.00485545	0.00163878	0.00603336
At3g23410	68416.m02951	alcohol oxidase-related similar to long chain fatty alcohol oxidase from Candida cloacae [GI:6983581], Candida tropicalis [GI:6983594]	747	0.714417	0.710747	0.00367007	0.00159701	0.00603595
At1g53390	68414.m06052	ABC transporter family protein similar to ATP-binding cassette, sub-family G, member 2 (Placenta-specific ATP- binding cassette transporter) (Breast cancer resistance protein) SP:Q9UNQ0 fr	1093	0.714352	0.711152	0.00320039	0.00177748	0.00604272
At3g24250	68416.m03044	glycine-rich protein	138	0.701095	0.692844	0.00825125	0.00149221	0.00604937
At5g22440	68418.m02617	60S ribosomal protein L10A (RPL10aC)	218	0.72361	0.716845	0.00676537	0.00158888	0.00610595
At2g18630	68415.m02169	expressed protein unusual splice site at second intron; GA instead of conserved GT at donor site; similar to At14a GI:11994571 and GI:11994573 [Arabidopsis thaliana]	394	0.724063	0.719061	0.0050018	0.00157099	0.0061246
At2g26750	68415.m03208	epoxide hydrolase, putative strong similarity to ATsEH [Arabidopsis thaliana] GI:1109600	321	0.721283	0.715878	0.00540548	0.00149748	0.00616277
At2g27530	68415.m03330	60S ribosomal protein L10A (RPL10aB)	217	0.72342	0.716691	0.00672904	0.00157096	0.00619348
At2g27530.2	68415.m03331	60S ribosomal protein L10A (RPL10aB)	217	0.72342	0.716691	0.00672904	0.00157096	0.00619348
At1g70780	68414.m08160	expressed protein	141	0.719359	0.710374	0.00898431	0.00182115	0.00621154
At5g01850	68418.m00104	protein kinase, putative similar to protein kinase [Arabidopsis thaliana] gi|1054633|emb|CAA63387; contains protein kinase domain, Pfam:PF00069	334	0.715948	0.710026	0.00592254	0.00187508	0.00621661
At5g38330	68418.m04626	plant defensin-fusion protein, putative contains a plant defensin motif, personal communication, Bart Thomma (Bart.Thomma@agr.kuleuven.ac.be)	123	0.720207	0.711378	0.00882833	0.00153492	0.00622496
At3g57150	68416.m06363	dyskerin, putative / nucleolar protein NAP57, putative similar to SP|P40615 Dyskerin (Nucleolar protein NAP57) {Rattus norvegicus}; contains Pfam profiles PF01509: TruB family pseudouridyl	566	0.722018	0.718237	0.00378029	0.00129521	0.00622754
At3g06340	68416.m00731	DNAJ heat shock N-terminal domain-containing protein contains Pfam profile PF00226 DnaJ domain	674	0.723534	0.720178	0.0033564	0.00121592	0.0062287
At1g56085	68414.m06440	hypothetical protein	126	0.750448	0.742367	0.00808169	0.00131905	0.00624839
At5g14470	68418.m01693	GHMP kinase-related contains similarity to D-glycero-D-manno-heptose 7-phosphate kinase [Aneurinibacillus thermoaerophilus] gi|13491143|gb|AAK27850	273	0.719194	0.712779	0.00641461	0.00180327	0.00628243
At5g15420	68418.m01805	expressed protein	160	0.710615	0.701669	0.00894594	0.00205597	0.00628692
At5g17920	68418.m02101	5-methyltetrahydropteroyltriglutamate--homocysteine methyltransferase / vitamin-B12-independent methionine synthase / cobalamin-independent methionine synthase (CIMS) identical to SP|O5000	766	0.7136	0.71007	0.00352979	0.00153388	0.00630841
At5g38610	68418.m04670	invertase/pectin methylesterase inhibitor family protein low similarity to pistil-specific gene sts15 [Solanum tuberosum] GI:1616628; contains Pfam profile PF04043: Plant invertase/pectin	200	0.718117	0.710712	0.00740446	0.00176604	0.00635537
At2g22960	68415.m02727	serine carboxypeptidase S10 family protein contains Pfam profile: PF00450 serine carboxypeptidase ;similar to sinapoylglucose:malate sinapoyltransferase GI:8699619 from [Arabidopsis thalia	185	0.735238	0.727332	0.00790565	0.00186254	0.00635931
At3g26180.2	68416.m03267	cytochrome P450 71B20, putative (CYP71B2) identical to cytochrome P450 71B20 (SP:Q9LTM3) [Arabidopsis thaliana]; similar to cytochrome P450 GB:O65784 [Arabidopsis thaliana]	369	0.718136	0.712461	0.00567496	0.00191608	0.00637998
At5g14070	68418.m01646	glutaredoxin family protein contains INTERPRO Domain IPR002109, Glutaredoxin (thioltransferase)	141	0.722685	0.714001	0.00868407	0.00171649	0.00640643
At2g01200	68415.m00031	auxin-responsive AUX/IAA family protein contains Pfam profile: PF02309 AUX/IAA family	144	0.717142	0.70919	0.00795244	0.00147014	0.00640741
At1g55270	68414.m06314	kelch repeat-containing F-box family protein similar to SKP1 interacting partner 4 [Arabidopsis thaliana] GI:10716953; contains Pfam profiles PF01344: Kelch motif, PF00646: F-box domain	435	0.720137	0.715129	0.00500721	0.00176224	0.00642756
At5g44700	68418.m05477	leucine-rich repeat transmembrane protein kinase, putative	1253	0.704568	0.701243	0.00332496	0.00224005	0.00644566
At3g25470	68416.m03166	bacterial hemolysin-related similar to hemolysine GB:AAD36643 from [Thermotoga maritima], contains Pfam profile: PF01479 S4 domain	302	0.712815	0.707154	0.00566078	0.00156908	0.00650558
At5g03360	68418.m00289	DC1 domain-containing protein contains Pfam profile PF03107: DC1 domain	1611	0.719356	0.716763	0.00259305	0.0017567	0.0065105
At1g44160	68414.m05100	DNAJ chaperone C-terminal domain-containing protein contains Pfam profile PF01556: DnaJ C terminal region	358	0.717853	0.712679	0.00517409	0.00155756	0.00655847
At4g39370	68417.m05573	ubiquitin-specific protease 27, putative (UBP27) similar to GI:11993494; ubiquitin specific protease 66 - Gallus gallus,PID:g3800764	495	0.711622	0.706601	0.00502029	0.0020326	0.00661619
At3g12730	68416.m01590	myb family transcription factor contains Pfam profile: PF00249 myb-like DNA-binding domain	236	0.727166	0.720348	0.00681778	0.00178981	0.00664913
At3g04060	68416.m00428	no apical meristem (NAM) family protein contains Pfam PF02365 : No apical meristem (NAM) protein; similar to cup-shaped cotyledon CUC2 (GI:1944132) [Arabidopsis thaliana]	339	0.723949	0.719192	0.00475685	0.00125208	0.00665891
At5g23030	68418.m02692	senescence-associated family protein similar to senescence-associated protein 5 [Hemerocallis hybrid cultivar] gi|3551954|gb|AAC34855	265	0.711194	0.704244	0.00694991	0.00209245	0.00669374
At2g07981	68415.m01008	hypothetical protein	414	0.735049	0.731242	0.00380793	0.000981382	0.00669432
At1g67220	68414.m07651	zinc finger protein-related similar to SP|Q09472 E1A-associated protein p300 {Homo sapiens}, SP|Q92793 CREB-binding protein {Homo sapiens}; contains Pfam profiles PF00569: Zinc finger ZZ t	1358	0.721567	0.719104	0.00246342	0.0013477	0.00670253
At1g53660	68414.m06106	phosphate translocator-related low similarity to SP|P52178 Triose phosphate/phosphate translocator, non-green plastid, chloroplast precursor (CTPT) {Brassica oleracea}, phosphoenolpyruvate	317	0.724199	0.718282	0.00591705	0.00181631	0.00671881
At2g20625	68415.m02416	hypothetical protein	191	0.73501	0.728383	0.00662625	0.00137396	0.00674487
At3g63260	68416.m07108	protein kinase, putative (MRK1) identical to ATMRK1 [Arabidopsis thaliana] gi|2351097|dbj|BAA22079	392	0.718477	0.714006	0.00447097	0.00128465	0.00676042
At1g66230	68414.m07517	myb family transcription factor (MYB20) similar to myb-related transcription factor GI:1430846 from [Lycopersicon esculentum]; contains PFAM profile: Myb DNA binding domain PF00249	283	0.729748	0.723316	0.00643177	0.00191949	0.00676273
At2g33830.2	68415.m04151	dormancy/auxin associated family protein contains Pfam profile: PF05564 dormancy/auxin associated protein	109	0.721134	0.71297	0.00816407	0.00119119	0.00676283
At4g14145	68417.m02182	expressed protein	135	0.722558	0.714282	0.00827543	0.00151638	0.0067711
At5g35960	68418.m04330	protein kinase, putative contains protein kinase domain, Pfam:PF00069	430	0.719074	0.713732	0.00534166	0.00201324	0.00678086
At2g04520	68415.m00458	eukaryotic translation initiation factor 1A, putative / eIF-1A, putative / eIF-4C, putative strong similarity to translation initiation factor (eIF-1A) [Beta vulgaris] GI:17977975; contain	146	0.736851	0.729158	0.00769236	0.00141793	0.00678663
At3g20620	68416.m02609	F-box family protein-related contains weak hit to TIGRFAM TIGR01640 : F-box protein interaction domain; similar to F-box protein family, AtFBX8 (GI:20197464) [Arabidopsis thaliana]	392	0.7239	0.718908	0.00499193	0.00160411	0.00679892
At3g16870	68416.m02157	zinc finger (GATA type) family protein contains Pfam profile:PF00320 GATA:GATA zinc finger	191	0.724276	0.717115	0.00716187	0.00160947	0.00680901
At2g26680	68415.m03200	expressed protein similar to NLPE1 (GI:13022100) [Rhizobium etli];	320	0.714486	0.708702	0.00578378	0.00175871	0.00681031
At3g28830	68416.m03597	expressed protein	540	0.717903	0.714021	0.00388146	0.00133672	0.00681228
At4g13770	68417.m02136	cytochrome P450 family protein	503	0.723681	0.719514	0.00416753	0.00143571	0.00681679
At2g30630	68415.m03732	expressed protein similar to H1-1flk [Arabidopsis thaliana] GI:388260	532	0.719626	0.715186	0.00443957	0.00172347	0.00682061
At5g25430	68418.m03019	anion exchange protein family contains similarity to SWISS-PROT:P02730 anion transport protein (Anion exchange protein 1) [Human]{Homo sapiens}	642	0.715807	0.711512	0.00429473	0.00194707	0.00682936
At3g54570	68416.m06038	calmodulin-binding protein-related contains similarity to potato calmodulin-binding protein PCBP GI:17933110 from [Solanum tuberosum]	418	0.718693	0.713845	0.00484777	0.00161576	0.00683724
At3g24140	68416.m03031	basic helix-loop-helix (bHLH) family protein contains Pfam profile: PF00010 Helix-loop-helix DNA-binding domain	415	0.72096	0.716172	0.00478793	0.00156533	0.00684505
At4g24660	68417.m03530	zinc finger homeobox family protein / ZF-HD homeobox family protein hypothetical protein T8K22.16, Arabidopsis thalianachromosome II BAC T8K22, PATX:G3184285	221	0.722216	0.716802	0.00541383	0.00106586	0.00684693
At4g25100	68417.m03606	superoxide dismutase [Fe], chloroplast (SODB) / iron superoxide dismutase (FSD1) identical to Fe-superoxide dismutase [Arabidopsis thaliana] gi|166700|gb|AAA32791; supported by cDNA, Ceres	213	0.721665	0.715514	0.00615087	0.00132828	0.00688715
At4g25100.2	68417.m03607	superoxide dismutase [Fe], chloroplast (SODB) / iron superoxide dismutase (FSD1) identical to Fe-superoxide dismutase [Arabidopsis thaliana] gi|166700|gb|AAA32791; supported by cDNA, Ceres	213	0.721665	0.715514	0.00615087	0.00132828	0.00688715
At4g25100.3	68417.m03608	superoxide dismutase [Fe], chloroplast (SODB) / iron superoxide dismutase (FSD1) identical to Fe-superoxide dismutase [Arabidopsis thaliana] gi|166700|gb|AAA32791; supported by cDNA, Ceres	213	0.721665	0.715514	0.00615087	0.00132828	0.00688715
At1g02880.3	68414.m00255	thiamin pyrophosphokinase, putative similar to thiamin pyrophosphokinase [Mus musculus] gi|6468206|dbj|BAA87040	268	0.714047	0.70716	0.00688684	0.00209556	0.00689198
At4g10210	68417.m01674	hypothetical protein IB1C3-1 protein, Arabidopsis thaliana, AJ011845 contains Pfam profile PF03080: Arabidopsis proteins of unknown function	376	0.732791	0.728147	0.00464437	0.0013391	0.00692722
At1g14110	68414.m01668	xyloglucan fucosyltransferase family protein contains Pfam profile: PF03254 xyloglucan fucosyltransferase	908	0.714823	0.711328	0.00349446	0.00183262	0.00695216
At5g56010	68418.m06989	heat shock protein, putative strong similarity to SP|P55737 Heat shock protein 81-2 (HSP81-2) {Arabidopsis thaliana}; contains Pfam profiles PF02518: ATPase, histidine kinase-, DNA gyrase	700	0.727075	0.723443	0.0036321	0.00152903	0.00699487
At2g24220	68415.m02893	purine permease-related low similarity to purine permease [Arabidopsis thaliana] GI:7620007; contains Pfam profile PF03151: Domain of unknown function, DUF250	316	0.710247	0.703961	0.00628542	0.00206786	0.00700384
At1g11850	68414.m01363	expressed protein	94	0.686605	0.675389	0.0112162	0.00196273	0.00705204
At3g22260.2	68416.m02814	OTU-like cysteine protease family protein contains Pfam profile PF02338: OTU-like cysteine protease	246	0.719283	0.712834	0.00644863	0.0017003	0.00708628
At2g33830	68415.m04150	dormancy/auxin associated family protein contains Pfam profile: PF05564 dormancy/auxin associated protein	107	0.722152	0.713901	0.00825059	0.00121265	0.00712668
At3g28110	68416.m03508	hypothetical protein	355	0.731424	0.72728	0.00414342	0.0010171	0.00718485
At1g32160	68414.m03956	expressed protein	407	0.711675	0.706317	0.00535787	0.00195079	0.00719685
At3g15650	68416.m01984	phospholipase/carboxylesterase family protein low similarity to lysophospholipase I [Mus musculus] GI:1864159; contains Pfam profile PF02230: Phospholipase/Carboxylesterase family	256	0.712237	0.705801	0.00643598	0.00177122	0.00720663
At1g54270	68414.m06187	eukaryotic translation initiation factor 4A-2 / eIF-4A-2 similar to eukaryotic translation initiation factor 4A GI:19696 from [Nicotiana plumbaginifolia]	413	0.714426	0.709526	0.00490037	0.00165711	0.00721444
At3g62940	68416.m07070	OTU-like cysteine protease family protein contains Pfam profile PF02338: OTU-like cysteine protease	317	0.721463	0.716283	0.00518023	0.00142191	0.00722405
At5g65670.2	68418.m08261	auxin-responsive protein / indoleacetic acid-induced protein 9 (IAA9) identical to SP|Q38827 Auxin-responsive protein IAA9 (Indoleacetic acid-induced protein 9) {Arabidopsis thaliana}	337	0.717306	0.712142	0.00516391	0.00150455	0.00726392
At5g65670	68418.m08260	auxin-responsive protein / indoleacetic acid-induced protein 9 (IAA9) identical to SP|Q38827 Auxin-responsive protein IAA9 (Indoleacetic acid-induced protein 9) {Arabidopsis thaliana}	339	0.717007	0.711873	0.00513345	0.00149567	0.00726392
At5g56030	68418.m06991	heat shock protein 81-2 (HSP81-2) nearly identical to SP|P55737 Heat shock protein 81-2 (HSP81-2) {Arabidopsis thaliana}	700	0.726156	0.722526	0.00363073	0.00154565	0.00727556
At1g76500	68414.m08901	DNA-binding family protein contains Pfam domain, PF02178: AT hook motif	303	0.696398	0.691281	0.00511687	0.00132937	0.00728513
At5g05987	68418.m00663	prenylated rab acceptor (PRA1) family protein contains Pfam profile PF03208: Prenylated rab acceptor (PRA1)	210	0.719564	0.712185	0.00737958	0.00191708	0.00729453
At1g50390	68414.m05648	fructokinase-related similar to fructokinase GI:2102691 from [Lycopersicon esculentum]	147	0.715717	0.707632	0.00808437	0.00161124	0.00730548
At2g01890	68415.m00122	purple acid phosphatase, putative contains Pfam profile: PF00149 calcineurin-like phosphoesterase; identical to purple acid phosphatase (GI:20257479) [Arabidopsis thaliana];	336	0.724625	0.719222	0.00540221	0.00164455	0.0073062
At3g12670	68416.m01579	CTP synthase, putative / UTP--ammonia ligase, putative similar to SP|P17812 CTP synthase (EC 6.3.4.2) (UTP--ammonia ligase) {Homo sapiens}; contains Pfam profile PF00117: glutamine amidotr	592	0.709822	0.705889	0.00393244	0.00153658	0.00732592
At5g51620.2	68418.m06400	expressed protein	69	0.726402	0.714105	0.0122965	0.00175114	0.00732599
At1g74590	68414.m08640	glutathione S-transferase, putative similar to putative glutathione S-transferase GB:CAA10060 [Arabidopsis thaliana]; contains Pfam profile: PF00043 Glutathione S-transferases	233	0.722616	0.716281	0.00633434	0.00156938	0.00732927
At3g47950	68416.m05228	ATPase, plasma membrane-type, putative / proton pump, putative strong similarity to P-type H(+)-transporting ATPase from Nicotiana plumbaginifolia [SP|Q08435, SP|Q08436], Lycopersicon escu	961	0.715752	0.712514	0.00323857	0.00169477	0.00736993
At4g15000	68417.m02304	60S ribosomal protein L27 (RPL27C)	136	0.721889	0.71375	0.0081392	0.00151515	0.00737402
At2g21560	68415.m02566	expressed protein contains weak similarity to reticulocyte-binding protein 2 homolog A [Plasmodium falciparum] gi|9754767|gb|AAF98066	275	0.722031	0.715884	0.00614695	0.00174798	0.00738163
At1g52440	68414.m05920	hypothetical protein	210	0.719248	0.712553	0.00669483	0.0015845	0.00739931
At5g55800	68418.m06954	DC1 domain-containing protein contains Pfam profile PF03107: DC1 domain	579	0.728381	0.724635	0.00374609	0.00137219	0.00747926
At1g07500	68414.m00803	expressed protein ; expression supported by MPSS	75	0.714381	0.703782	0.0105999	0.00142492	0.00751091
At1g27970	68414.m03426	nuclear transport factor 2 (NTF2), putative similar to Swiss-Prot:P33331 nuclear transport factor 2 (NTF-2) (Nuclear transport factor P10) [Saccharomyces cerevisiae]	127	0.725276	0.717477	0.00779888	0.00130775	0.00754183
At1g01520	68414.m00068	myb family transcription factor similar to myb-related protein GI:2505876 from [Arabidopsis thaliana]	288	0.721977	0.716604	0.00537314	0.00141045	0.0075916
At3g08790	68416.m01021	VHS domain-containing protein / GAT domain-containing protein weak similarity to HGF-regulated tyrosine kinase substrate [Mus musculus] GI:1089781; contains Pfam profiles PF00790: VHS doma	608	0.719824	0.716297	0.00352761	0.00128563	0.00763519
At1g63260	68414.m07152	senescence-associated family protein similar to senescence-associated protein 5 [Hemerocallis hybrid cultivar] gi|3551954|gb|AAC34855	285	0.716773	0.71037	0.00640324	0.00198702	0.00765319
At1g32920	68414.m04055	expressed protein	79	0.727194	0.717473	0.00972163	0.00127367	0.00773545
At1g66860	68414.m07599	expressed protein similar to Hypothetical protein RP404. (Swiss-Prot:Q9ZDC7) [Rickettsia prowazekii]; similar to Hypothetical protein yvdE homolog (Fragment) (Swiss-Prot:P22347) [Lactococc	434	0.721603	0.716854	0.00474945	0.00167038	0.00774069
At1g69180	68414.m07917	transcription factor CRC (CRABS CLAW) identical to transcription factor CRC (CRABS CLAW) GI:4836698 [Arabidopsis thaliana]	182	0.720282	0.713329	0.00695312	0.00150422	0.00779069
At3g23750	68416.m02986	leucine-rich repeat family protein / protein kinase family protein contains Pfam domains PF00560: Leucine Rich Repeat and PF00069: Protein kinase domain	929	0.707785	0.704514	0.00327151	0.00169996	0.00779351
At4g29460	68417.m04205	phospholipase A2 gamma, secretory low molecular weight identical to secretory low molecular weight phospholipase A2 gamma [Arabidopsis thaliana] GI:26006457; contains INTERPRO domain IPR00	188	0.719002	0.712254	0.00674775	0.00146569	0.00783176
At2g40370	68415.m04978	laccase, putative / diphenol oxidase, putative similar to laccase [Populus balsamifera subsp. trichocarpa][GI:3805960]	581	0.714071	0.710335	0.00373646	0.00138899	0.00783384
At4g08990	68417.m01485	DNA (cytosine-5-)-methyltransferase, putative strong similarity to cytosine-5 methyltransferase (METII) [Arabidopsis thaliana] GI:6523846; contains Pfam profiles PF01426: BAH domain, PF001	1513	0.718134	0.715692	0.00244166	0.00154466	0.00783511
At2g04030.2	68415.m00372	heat shock protein, putative strong similarity to heat shock protein [Arabidopsis thaliana] GI:1906830; contains Pfam profiles PF02518: ATPase, histidine kinase-, DNA gyrase B-, and HSP90-	778	0.718544	0.715051	0.0034927	0.00162637	0.00785279
At2g04030	68415.m00371	heat shock protein, putative strong similarity to heat shock protein [Arabidopsis thaliana] GI:1906830; contains Pfam profiles PF02518: ATPase, histidine kinase-, DNA gyrase B-, and HSP90-	781	0.718713	0.715233	0.00347928	0.00162013	0.00785279
At3g44550	68416.m04788	acyl CoA reductase, putative similar to acyl CoA reductase [Simmondsia chinensis] GI:5020215; contains Pfam profile PF03015: Male sterility protein	403	0.716192	0.711163	0.00502974	0.00174716	0.00785381
At1g27020	68414.m03294	expressed protein	309	0.720353	0.714904	0.00544896	0.00157371	0.00787799
At4g13690	68417.m02127	hypothetical protein	195	0.739588	0.733685	0.00590364	0.0011658	0.00787862
At4g02810	68417.m00381	expressed protein	272	0.728982	0.723949	0.00503322	0.00118234	0.00788651
At5g52340	68418.m06495	exocyst subunit EXO70 family protein strong similarity to unknown protein (emb|CAB83315.1); contains Pfam domain PF03081: Exo70 exocyst complex subunit;	696	0.715898	0.712012	0.00388617	0.00180546	0.00791387
At5g55620	68418.m06935	expressed protein similar to unknown protein (gb|AAF04428.1)	102	0.744184	0.734777	0.00940638	0.00155131	0.00793317
At4g12510	68417.m01976	protease inhibitor/seed storage/lipid transfer protein (LTP) family protein similar to 14 kDa polypeptide [Catharanthus roseus] GI:407410; contains Pfam protease inhibitor/seed storage/LTP	130	0.699262	0.689941	0.00932139	0.00194398	0.00796542
At4g12520	68417.m01977	protease inhibitor/seed storage/lipid transfer protein (LTP) family protein similar to 14 kDa polypeptide [Catharanthus roseus] GI:407410; contains Pfam protease inhibitor/seed storage/LTP	130	0.699262	0.689941	0.00932139	0.00194398	0.00796542
At2g17200	68415.m01986	ubiquitin family protein weak similarity to PLIC-2 (ubiquitin-like type II) [Homo sapiens] GI:9937505; contains Pfam profiles PF00240: Ubiquitin family, PF00627: UBA/TS-N domain	552	0.712962	0.708917	0.00404479	0.00155763	0.00802302
At2g29450	68415.m03578	glutathione S-transferase (103-1A) identical to Swiss-Prot:P46421 glutathione S-transferase 103-1A [Arabidopsis thaliana]	225	0.726565	0.720061	0.00650425	0.00164208	0.00802795
At2g07180	68415.m00822	protein kinase, putative contains protein kinase domain, Pfam:PF00069	443	0.715096	0.710627	0.00446877	0.00152751	0.0080517
At3g26420	68416.m03295	glycine-rich RNA-binding protein similar to RNA-binding protein (RZ-1) GB:BAA12064 [Nicotiana sylvestris]; contains Pfam profile: PF00076 RNA recognition motif. (a.k.a. RRM, RBD, or RNP do	246	0.719214	0.713775	0.00543851	0.00125969	0.00812291
At4g17180	68417.m02584	glycosyl hydrolase family 17 protein similar to 3-glucanase GI:18483232 from [Sorghum bicolor]	476	0.713686	0.709314	0.00437233	0.00157636	0.00813859
At1g69560	68414.m07999	myb family transcription factor (MYB105) contains Pfam profile: PF00249: Myb-like DNA-binding domain	331	0.731834	0.726735	0.00509882	0.00149138	0.00815085
At3g15530	68416.m01968	expressed protein	289	0.708796	0.702961	0.0058343	0.00170781	0.00819661
At3g15530.2	68416.m01969	expressed protein	289	0.708796	0.702961	0.0058343	0.00170781	0.00819661
At5g53670	68418.m06666	hypothetical protein similar to unknown protein (pir |T17429)	245	0.728235	0.721417	0.00681798	0.00197785	0.00820609
At1g36240	68414.m04505	60S ribosomal protein L30 (RPL30A) similar to GI:6984132 from [Euphorbia esula]	113	0.7199	0.710029	0.00987135	0.00191377	0.00822732
At3g13920	68416.m01758	eukaryotic translation initiation factor 4A-1 / eIF-4A-1 eIF-4A-1 gi:15293046, gi:15450485; contains Pfam profile PF00270: DEAD/DEAH box helicase; contains Pfam profile PF00271: Helicase c	413	0.715399	0.710611	0.00478871	0.00164622	0.00822988
At1g31640	68414.m03885	MADS-box protein-related contains INTERPRO:IPR02100 MADS-box domain ;similar to MADS box transcription factor GI:3688589 from [Triticum aestivum]	465	0.718887	0.715427	0.00346011	0.00096854	0.00825377
At4g37060	68417.m05248	patatin, putative similar to patatin-like latex allergen [Hevea brasiliensis][PMID:10589016]; contains patatin domain PF01734	415	0.712245	0.707405	0.00484056	0.00169402	0.00829088
At2g11005	68415.m01177	glycine-rich protein	171	0.714703	0.709364	0.00533986	0.000849979	0.0083079
At2g21550	68415.m02565	bifunctional dihydrofolate reductase-thymidylate synthase, putative / DHFR-TS, putative similar to THY-1 [SP| Q05762] and THY-2 [SP|Q05763] from Arabidopsis thaliana; contains Pfam profile	493	0.723125	0.718739	0.00438691	0.00165425	0.00831317
At5g49960	68418.m06186	expressed protein ; expression supported by MPSS	825	0.713691	0.710016	0.00367481	0.00194258	0.00831439
At4g03270	68417.m00446	cyclin family protein similar to CycD3;2 [Lycopersicon esculentum] GI:6434199 ; contains Pfam profiles PF00134: Cyclin, N-terminal domain, PF02984: Cyclin, C-terminal domain	303	0.721322	0.715231	0.00609043	0.0019623	0.0083501
At1g62700	68414.m07077	no apical meristem (NAM) family protein similar to NAC2 (GI:6456751) [Arabidopsis thaliana]; contains Pfam PF02365 : No apical meristem (NAM) protein	395	0.728564	0.724074	0.00449056	0.00139117	0.00835988
At1g49470	68414.m05544	expressed protein contains Pfam profile PF04819: Family of unknown function (DUF716) (Plant viral-response family)	303	0.711769	0.705361	0.00640767	0.00217484	0.00838514
At5g44565	68418.m05459	hypothetical protein	74	0.717853	0.705167	0.0126857	0.00208314	0.00840236
At3g15480	68416.m01963	expressed protein	176	0.719468	0.712248	0.00721996	0.00160802	0.0084562
At4g15660	68417.m02386	glutaredoxin family protein contains INTERPRO Domain IPR002109, Glutaredoxin (thioltransferase)	103	0.728454	0.718055	0.0103994	0.00195241	0.00845677
At5g56580	68418.m07061	mitogen-activated protein kinase kinase (MAPKK), putative (MKK6) similar to NQK1 MAPKK [Nicotiana tabacum] gi|12718822|dbj|BAB32405; mitogen-activated protein kinase kinase (MAPKK) family,	357	0.715611	0.710358	0.00525289	0.00172702	0.00846386
At2g47900	68415.m05985	F-box family protein / tubby family protein similar to Chain A, C-Terminal Domain Of Mouse Brain Tubby Protein Length(GI:6730158) [Mus musculus]; similar to phosphodiesterase (GI:467578) [	407	0.712882	0.708063	0.00481896	0.00165791	0.00847835
At3g55230	68416.m06134	disease resistance-responsive family protein low similarity to disease resistance response protein 206-d [Pisum sativum] gi|508844|gb|AAB18669	307	0.703542	0.698101	0.00544016	0.00159525	0.00850418
At5g23260	68418.m02721	MADS-box protein, putative	248	0.717679	0.711111	0.00656838	0.00188032	0.00852939
At4g20150	68417.m02948	expressed protein	82	0.734184	0.723849	0.0103348	0.00153928	0.0085315
At3g63030	68416.m07080	methyl-CpG-binding domain-containing protein contains Pfam profile PF01429: Methyl-CpG binding domain	187	0.7307	0.725052	0.0056474	0.00104864	0.00854366
At4g08770	68417.m01446	peroxidase, putative identical to class III peroxidase ATP38 [Arabidopsis thaliana] gi|17530568|gb|AAL40851; similar to peroxidase C2 precursor [Armoracia rusticana] SWISS-PROT: P17179; id	347	0.712274	0.706844	0.00542964	0.00179877	0.0085447
At4g25835	68417.m03716	AAA-type ATPase family protein contains Pfam profile: PF00004 ATPase family	507	0.718886	0.714315	0.00457156	0.00186315	0.00854516
At2g24520	68415.m02929	ATPase, plasma membrane-type, putative / proton pump, putative strong similarity to P-type H(+)-transporting ATPase from [Phaseolus vulgaris] GI:758250, [Lycopersicon esculentum] GI:162144	932	0.714576	0.711332	0.00324381	0.00172461	0.00854867
At1g65620	68414.m07443	LOB domain protein 6 / lateral organ boundaries domain protein 6 (LBD6) / asymmetric leaves2 (AS2) identical to SP|O04479 LOB domain protein 6 (ASYMMETRIC LEAVES2) {Arabidopsis thaliana}	200	0.709793	0.703265	0.00652808	0.00150021	0.00857328
At4g32830	68417.m04669	protein kinase, putative similar to protein kinase p46XlEg22 [Xenopus laevis] gi|609280|emb|CAA78914; contains protein kinase domain, Pfam:PF00069	295	0.716561	0.710686	0.0058744	0.00179213	0.00857762
At3g24660	68416.m03096	leucine-rich repeat transmembrane protein kinase, putative identical to putative kinase-like protein TMKL1 precursor GB:P33543 from [Arabidopsis thaliana], (Plant Mol. Biol. 23 (2), 415-42	675	0.705437	0.701309	0.00412764	0.00202547	0.00859044
At5g51780	68418.m06420	basix helix-loop-helix (bHLH) family protein contains Pfam profile: PF00010 helix-loop-helix DNA-binding domain	175	0.722381	0.713879	0.00850191	0.00222939	0.00860933
At1g66440	68414.m07548	DC1 domain-containing protein contains Pfam protein PF03107 DC1 domain	727	0.722587	0.71888	0.00370699	0.00176282	0.00864249
At1g67710	68414.m07727	two-component responsive regulator family protein / response regulator family protein contains Pfam profile: PF00072 response regulator receiver domain; contains similarity to response reg	522	0.717778	0.713455	0.00432282	0.00172146	0.00864649
At5g48575	68418.m06008	hypothetical protein	269	0.724691	0.71944	0.00525116	0.00130907	0.00864677
At5g62670	68418.m07865	ATPase, plasma membrane-type, putative / proton pump, putative strong similarity to P-type H(+)-transporting ATPase from Nicotiana plumbaginifolia [SP|Q08435, SP|Q08436], Lycopersicon escu	957	0.715212	0.71204	0.00317224	0.00169963	0.00864748
At3g10980	68416.m01325	expressed protein	558	0.722829	0.718711	0.00411822	0.00167148	0.0086693
At1g80660	68414.m09465	ATPase 9, plasma membrane-type, putative / proton pump 9, putative / proton-exporting ATPase, putative strong similarity to SP|Q42556 ATPase 9, plasma membrane-type (EC 3.6.3.6) (Proton pu	955	0.717029	0.713855	0.00317446	0.00170022	0.00867672
At2g37460	68415.m04595	nodulin MtN21 family protein similar to MtN21 GI:2598575 (root nodule development) from [Medicago truncatula]	381	0.718061	0.713213	0.00484857	0.00158294	0.00868636
At5g50990	68418.m06322	pentatricopeptide (PPR) repeat-containing protein contains INTERPRO:IPR002885 PPR repeats	512	0.720199	0.715557	0.00464157	0.00194979	0.00869123
At3g04720	68416.m00508	hevein-like protein (HEL) identical to SP|P43082 Hevein-like protein precursor {Arabidopsis thaliana}; similar to SP|P09762 Wound-induced protein WIN2 precursor {Solanum tuberosum}; contai	213	0.720728	0.715129	0.00559872	0.00118071	0.00870412
At5g49870	68418.m06175	jacalin lectin family protein similar to myrosinase-binding protein homolog [Arabidopsis thaliana] GI:2997767; contains Pfam profile PF01419 jacalin-like lectin domain	602	0.722433	0.718935	0.00349826	0.00130473	0.00874512
At1g02880	68414.m00253	thiamin pyrophosphokinase, putative similar to thiamin pyrophosphokinase [Mus musculus] gi|6468206|dbj|BAA87040	198	0.717568	0.709907	0.00766049	0.00205844	0.00875421
At3g23020	68416.m02902	pentatricopeptide (PPR) repeat-containing protein low similarity to leaf protein [Ipomoea nil] GI:3107905; contains Pfam profile PF01535: PPR repeat	843	0.726972	0.723788	0.00318428	0.00151586	0.00878326
At2g46300	68415.m05759	expressed protein	253	0.714678	0.70894	0.00573804	0.00147751	0.00878814
At1g48540.2	68414.m05428	leucine-rich repeat family protein	1052	0.710855	0.707594	0.00326111	0.00198915	0.00885586
At4g10390	68417.m01705	protein kinase family protein contains protein kinase domain, Pfam:PF00069	343	0.713794	0.708233	0.00556076	0.00188597	0.00885924
At2g39840	68415.m04893	serine/threonine protein phosphatase PP1 isozyme 4 (TOPP4) / phosphoprotein phosphatase 1 identical to SP|P48484 Serine/threonine protein phosphatase PP1 isozyme 4 (EC 3.1.3.16) {Arabidops	322	0.719284	0.713868	0.00541638	0.00168191	0.00889564
At1g65480	68414.m07429	flowering locus T protein (FT) identical to SP|Q9SXZ2 FLOWERING LOCUS T protein {Arabidopsis thaliana}; contains Pfam profile PF01161: Phosphatidylethanolamine-binding protein	176	0.712385	0.705195	0.00718976	0.00161998	0.00889826
At3g52310	68416.m05749	ABC transporter family protein contains Pfam profile: PF00005 ABC transporter	738	0.710603	0.706745	0.00385834	0.00195638	0.00890013
At3g18640	68416.m02368	zinc finger protein-related contains similarity to zinc finger proteins (CCCH type)	677	0.721049	0.717898	0.00315069	0.00119679	0.00890149
At3g55740.2	68416.m06193	proline transporter 2 (ProT2) identical to proline transporter 2 GI:1769903 from [Arabidopsis thaliana]	384	0.715399	0.710124	0.00527572	0.00190534	0.00893178
At1g25390	68414.m03152	protein kinase family protein contains protein kinase domain, Pfam:PF00069	630	0.715172	0.711357	0.00381416	0.00163418	0.00893729
At2g03590	68415.m00319	expressed protein similar to SP|Q41706 A3 protein (unknown function) {Vigna unguiculata}	391	0.711928	0.706756	0.00517175	0.00186609	0.00895831
At5g60430	68418.m07580	expressed protein	157	0.728729	0.721674	0.00705576	0.00139498	0.00896492
At5g18130	68418.m02129	expressed protein similar to unknown protein (gb|AAF00631.1)	281	0.727277	0.721853	0.00542378	0.00147853	0.00902711
At1g65770	68414.m07464	F-box family protein contains F-box domain Pfam:PF00646	361	0.725137	0.72006	0.00507765	0.00166486	0.0090288
At2g34350	68415.m04204	nodulin-related weak similarity to nodule-specific protein Nlj70 [Lotus japonicus] GI:3329366	526	0.71574	0.711171	0.00456853	0.00196374	0.00902882
At2g17840	68415.m02066	senescence/dehydration-associated protein-related (ERD7) similar to senescence-associated protein 12 [Hemerocallis hybrid cultivar] gi|3551958|gb|AAC34857; strong similarity to early-respo	453	0.713345	0.708953	0.00439232	0.00156351	0.00903331
At2g01820	68415.m00113	leucine-rich repeat protein kinase, putative similar to protein kinase TMK1 gi|166888|gb|AAA32876; contains Pfam domains PF00560: Leucine Rich Repeat and PF00069: Protein kinase domain	944	0.706829	0.703565	0.00326427	0.00180019	0.00904394
At1g22340	68414.m02795	UDP-glucoronosyl/UDP-glucosyl transferase family protein contains Pfam profile: PF00201 UDP-glucoronosyl and UDP-glucosyl transferase; similar to UDP-glucose glucosyltransferase GI:3928543	488	0.725121	0.7208	0.00432083	0.00163065	0.00904611
At5g62910	68418.m07894	expressed protein predicted proteins, Arabidopsis thaliana	328	0.719901	0.71475	0.00515149	0.00155953	0.00907581
At5g24770	68418.m02924	vegetative storage protein 2 (VSP2) identical to SP|O82122 Vegetative storage protein 2 precursor {Arabidopsis thaliana}; contains Pfam profile PF03767: HAD superfamily (subfamily IIIB) ph	266	0.714743	0.708562	0.00618139	0.00182099	0.00907584
At4g17510	68417.m02620	ubiquitin carboxyl-terminal hydrolase, putative / ubiquitin thiolesterase, putative similar to SP|Q9JKB1 Ubiquitin carboxyl-terminal hydrolase isozyme L3 (EC 3.4.19.12) (UCH- L3) (Ubiquiti	235	0.723125	0.716979	0.00614611	0.00159068	0.00907983
At1g51790	68414.m05836	leucine-rich repeat protein kinase, putative smilar to light repressible receptor protein kinase [Arabidopsis thaliana] gi|1321686|emb|CAA66376; contains leucine rich repeat (LRR) domains,	882	0.710368	0.707044	0.00332436	0.00174672	0.00908162
At5g52050	68418.m06460	MATE efflux protein-related contains Pfam profile PF01554: Uncharacterized membrane protein family	506	0.708726	0.703991	0.00473485	0.00203635	0.00913172
At1g24280	68414.m03064	glucose-6-phosphate 1-dehydrogenase, putative / G6PD, putative strong similarity to SP|Q43839 Glucose-6-phosphate 1-dehydrogenase, chloroplast precursor (EC 1.1.1.49) (G6PD) {Solanum tuber	600	0.711054	0.706975	0.00407914	0.0017935	0.00915337
At1g32780	68414.m04041	alcohol dehydrogenase, putative similar to alcohol dehydrogenase GB:CAA37333 GI:297178 from [Solanum tuberosum]; contains Pfam zinc-binding dehydrogenase domain PF00107	395	0.716239	0.711838	0.00440146	0.00137582	0.00917734
At1g22740	68414.m02841	Ras-related protein (RAB7) / AtRab75 / small GTP-binding protein, putative identical to SP:O04157 Ras-related protein Rab7 (AtRab75) [Arabidopsis thaliana]	204	0.722105	0.715771	0.00633427	0.00147201	0.0091851
At4g38220	68417.m05394	aminoacylase, putative / N-acyl-L-amino-acid amidohydrolase, putative similar to aminoacylase-1 (N-acyl-L-amino-acid amidohydrolase, ACY-1)[Homo sapiens] SWISS-PROT:Q03154	431	0.713361	0.708753	0.00460848	0.00165134	0.00927646
At4g28395	68417.m04064	lipid transfer protein, putative identical to anther-specific gene ATA7 [gi:2746339]; contains Pfam protease inhibitor/seed storage/LTP family domain	181	0.724369	0.716918	0.00745073	0.00181295	0.00928114
At5g47100	68418.m05807	calcineurin B-like protein 9 (CBL9) identical to calcineurin B-like protein 9 (GI:5866279) and calcium-binding protein AtCBL9 (GI:16151825) [Arabidopsis thaliana]; similar to calcineurin B	214	0.729159	0.722804	0.00635512	0.00156065	0.00930365
At4g28000	68417.m04016	AAA-type ATPase family protein contains Pfam domain, PF00004: ATPase, AAA family	727	0.715088	0.711337	0.00375059	0.00184678	0.0093062
At5g12220	68418.m01434	las1-like family protein similar to Las1p [Saccharomyces cerevisiae] GI:495504; contains Pfam profile PF04031: Las1-like	612	0.713545	0.709267	0.00427774	0.00202332	0.00932
At5g52640	68418.m06535	heat shock protein 81-1 (HSP81-1) / heat shock protein 83 (HSP83) nearly identical to SP|P27323 Heat shock protein 81-1 (HSP81-1) (Heat shock protein 83) {Arabidopsis thaliana}; contains P	706	0.726481	0.723041	0.00344007	0.00151118	0.0093535
At3g43860	68416.m04692	glycosyl hydrolase family 9 protein similar to cellulase GI:575404 from [Sambucus nigra].	487	0.716986	0.712887	0.00409851	0.00148143	0.00938908
At1g19610	68414.m02443	plant defensin-fusion protein, putative (PDF1.4) plant defensin protein family member, personal communication, Bart Thomma (Bart.Thomma@agr.kuleuven.ac.be); similar to SWISS-PROT:P30224, C	79	0.742675	0.732775	0.00990023	0.00140663	0.00948231
At1g67280	68414.m07657	lactoylglutathione lyase, putative / glyoxalase I, putative similar to putative lactoylglutathione lyase SP:Q39366, GI:2494843 from [Brassica oleracea]	351	0.715808	0.710897	0.00491049	0.00153777	0.00948737
At5g45775	68418.m05628	60S ribosomal protein L11 (RPL11D)	173	0.719277	0.711987	0.00728934	0.00167465	0.00956796
At3g53870	68416.m05951	40S ribosomal protein S3 (RPS3B) ribosomal protein S3a - Xenopus laevis, PIR:R3XL3A	250	0.710706	0.70486	0.00584574	0.00155653	0.00957043
At1g36310	68414.m04513	expressed protein	405	0.716658	0.711948	0.00470962	0.00163819	0.00959809
At2g16340	68415.m01870	hypothetical protein	95	0.723097	0.715273	0.00782353	0.00106097	0.00961437
At2g24710	68415.m02952	glutamate receptor family protein (GLR2.3) plant glutamate receptor family, PMID:11379626	896	0.715025	0.711843	0.00318179	0.0016562	0.00963448
At2g28140	68415.m03418	expressed protein	212	0.718617	0.711576	0.00704107	0.0019197	0.00964543
At5g57720	68418.m07215	transcriptional factor B3 family protein contains Pfam profile PF02362: B3 DNA binding domain	301	0.728084	0.722813	0.00527074	0.00152827	0.00966415
At1g05730	68414.m00597	expressed protein contains Pfam profile PF05811: Eukaryotic protein of unknown function (DUF842)	150	0.735931	0.72924	0.00669069	0.00122843	0.00969404
At3g56750	68416.m06312	expressed protein	404	0.722875	0.717872	0.00500277	0.00185166	0.00972494
At1g74330	68414.m08609	protein kinase, putative similar to cyclin dependent kinase C [Lycopersicon esculentum] gi|15215944|emb|CAC51391; contains Pfam profile: PF00069 Eukaryotic protein kinase domain	446	0.711357	0.706539	0.00481876	0.00189663	0.00972615
At4g15870	68417.m02412	terpene synthase/cyclase family protein	599	0.728212	0.724352	0.00386046	0.00163536	0.00973548
At1g77870	68414.m09075	expressed protein similar to geranylgeranylated protein ATGP4 [GI:4097567]	121	0.729824	0.720986	0.00883819	0.00173295	0.00976101
At1g04580	68414.m00451	aldehyde oxidase, putative similar to aldehyde oxidases from Arabidopsis thaliana: GI:3172023, GI:3172025, GI:3172044; identical to cDNA putative aldehyde oxidase (AO2) mRNA, partial cds G	1338	0.713057	0.710449	0.00260786	0.00166905	0.00977306
At2g21620.2	68415.m02572	universal stress protein (USP) family protein / responsive to dessication protein (RD2) strong similarity to RD2 protein [Arabidopsis thaliana] GI:15320408; contains Pfam profile PF00582:	194	0.715215	0.709043	0.00617225	0.00135664	0.00979635
At1g11170	68414.m01280	expressed protein contains Pfam profile PF05212: Protein of unknown function (DUF707)	439	0.727998	0.723519	0.0044791	0.00161685	0.00979969
At5g50915	68418.m06313	basic helix-loop-helix (bHLH) family protein contains Pfam profile: PF00010 helix-loop-helix DNA-binding domain	287	0.715081	0.709683	0.00539786	0.0015357	0.00981077
At5g50915.2	68418.m06314	basic helix-loop-helix (bHLH) family protein contains Pfam profile: PF00010 helix-loop-helix DNA-binding domain	287	0.715081	0.709683	0.00539786	0.0015357	0.00981077
At3g17920	68416.m02282	leucine-rich repeat family protein contains leucine rich repeat (LRR) domains, Pfam:PF00560	963	0.709409	0.706049	0.00335988	0.00199702	0.00981966
At3g06880	68416.m00817	transducin family protein / WD-40 repeat family protein similar to PAK/PLC-interacting protein 1 (GI:4211689) {Homo sapiens}	1116	0.717084	0.714031	0.00305288	0.00191114	0.00982684
At1g09350	68414.m01046	galactinol synthase, putative contains Pfam profile: PF01501 glycosyl transferase family 8	335	0.725242	0.72085	0.00439197	0.00118808	0.0098462
At2g15600	68415.m01787	hypothetical protein	91	0.728624	0.718106	0.0105184	0.00185145	0.00985259
At1g09932	68414.m01118	phosphoglycerate/bisphosphoglycerate mutase-related weak hit to Pfam profile PF00300: phosphoglycerate mutase family	261	0.720456	0.714239	0.00621788	0.00185761	0.00988462
At5g51480	68418.m06385	multi-copper oxidase type I family protein contains Pfam profile: PF00394 Multicopper oxidase; similar to pollen-specific protein	593	0.722608	0.718953	0.00365424	0.00145901	0.0099116
At1g33070	68414.m04079	hypothetical protein	166	0.722357	0.715463	0.00689358	0.00145352	0.00991259
At1g66140	68414.m07506	zinc finger (C2H2 type) family protein contains Pfam domain, PF00096: Zinc finger, C2H2 type	261	0.715031	0.709025	0.00600541	0.00173582	0.00993784
At4g28950	68417.m04136	Rac-like GTP-binding protein (ARAC7) identical to rac GTP binding protein Arac7 GI:3702962 from [Arabidopsis thaliana]	210	0.715731	0.709504	0.00622675	0.00150212	0.00995094
At1g09030	68414.m01007	histone-like transcription factor (CBF/NF-Y) family protein contains Pfam PF00808 : Histone-like transcription factor (CBF/NF-Y) and archaeal histone; similar to CAAT-box DNA binding prote	140	0.727348	0.719975	0.00737322	0.00140473	0.00996426
At1g64950	68414.m07362	cytochrome P450, putative similar to cytochrome P450 89A2 (CYPLXXXIX) (SP:Q42602) [Arabidopsis thaliana];similar to cytochrome P450 (GI:438242) [Solanum melongena]	511	0.716334	0.711777	0.0045567	0.00196035	0.0099973
At3g11390	68416.m01387	DC1 domain-containing protein contains Pfam profile PF03107: DC1 domain	711	0.723548	0.720272	0.00327657	0.0014124	0.0100428
At5g45775.2	68418.m05629	60S ribosomal protein L11 (RPL11D)	183	0.720189	0.713174	0.00701533	0.0016667	0.0100473
At2g35635	68415.m04370	ubiquitin family protein contains INTERPRO:IPR000626 ubiquitin domain	155	0.713464	0.705365	0.0080988	0.00188237	0.010063
At1g24851	68414.m03110	hypothetical protein	259	0.690001	0.683382	0.00661942	0.00210232	0.0100793
At1g19010.2	68414.m02366	expressed protein	291	0.715644	0.710015	0.00562897	0.00170993	0.010113
At3g09290	68416.m01103	zinc finger (C2H2 type) family protein ; contains Pfam profile: PF00096 Zinc finger, C2H2 type	173	0.72776	0.720991	0.00676951	0.00147027	0.0101137
At5g20110	68418.m02394	dynein light chain, putative similar to SP|O02414 Dynein light chain LC6, flagellar outer arm {Anthocidaris crassispina}; contains Pfam profile PF01221: Dynein light chain type 1	210	0.7324	0.726482	0.00591822	0.00136427	0.0101182
At2g21620	68415.m02571	universal stress protein (USP) family protein / responsive to dessication protein (RD2) strong similarity to RD2 protein [Arabidopsis thaliana] GI:15320408; contains Pfam profile PF00582:	188	0.715536	0.70939	0.00614574	0.0013186	0.0101548
At5g24760.2	68418.m02922	alcohol dehydrogenase, putative similar to alcohol dehydrogenase from Solanum tuberosum [SP|p14673]; contains Pfam zinc-binding dehydrogenase domain PF00107	353	0.717044	0.712313	0.00473121	0.00146832	0.0101761
At2g21750	68415.m02587	hypothetical protein	126	0.707959	0.699059	0.0088998	0.00185579	0.0101975
At2g02630	68415.m00202	DC1 domain-containing protein contains Pfam profile PF03107: DC1 domain	441	0.728277	0.724058	0.00421917	0.00146285	0.0102636
At1g67900	68414.m07753	phototropic-responsive NPH3 family protein contains NPH3 family domain, Pfam:PF03000	632	0.71301	0.708952	0.00405819	0.00194352	0.0103289
At1g67900.2	68414.m07754	phototropic-responsive NPH3 family protein contains NPH3 family domain, Pfam:PF03000	632	0.71301	0.708952	0.00405819	0.00194352	0.0103289
At1g60980	68414.m06864	gibberellin 20-oxidase, putative similar to gibberellin 20-oxidase GB:CAA58295 from [Arabidopsis thaliana]	377	0.722501	0.717936	0.00456515	0.00146868	0.0103633
At2g30400	68415.m03702	ovate family protein 57% similar to ovate protein (GI:23429649) [Lycopersicon esculentum]; contains TIGRFAM TIGR01568 : uncharacterized plant-specific domain TIGR01568	321	0.725686	0.720579	0.00510752	0.00156691	0.0103956
At5g48590	68418.m06010	expressed protein	345	0.710886	0.705215	0.00567096	0.00207623	0.0103976
At1g45233.2	68414.m05190	expressed protein Since this genomic sequence region is unfinished, the annotated gene may be missing a stop codon or start codon	449	0.712187	0.707453	0.00473388	0.00188394	0.0104155
At4g35670	68417.m05064	glycoside hydrolase family 28 protein / polygalacturonase (pectinase) family protein similar to polygalacturonase PG1 [Vitis vinifera] GI:15081600; contains PF00295: Glycosyl hydrolases fa	395	0.722921	0.718363	0.00455769	0.00153852	0.0104619
At2g38290	68415.m04704	ammonium transporter 2 (AMT2) identical to SP|Q9M6N7 Ammonium transporter 2 (AtAMT2) {Arabidopsis thaliana}	476	0.71227	0.708105	0.00416502	0.00154896	0.0104754
At5g60480	68418.m07585	zinc finger homeobox family protein / ZF-HD homeobox family protein predicted proteins, Arabidopsis thaliana	192	0.722677	0.716134	0.00654296	0.00154309	0.0105007
At3g16080	68416.m02032	60S ribosomal protein L37 (RPL37C) similar to ribosomal protein L37 GB:BAA04888 from [Homo sapiens]	96	0.720354	0.71129	0.00906378	0.00148106	0.0105109
At5g06600.2	68418.m00746	ubiquitin-specific protease 12 (UBP12) almost identical to ubiquitin-specific protease 12 GI:11993471 [Arabidopsis thaliana], one amino acid difference	1116	0.719953	0.717364	0.00258927	0.00140536	0.0105174
At5g06600	68418.m00745	ubiquitin-specific protease 12 (UBP12) almost identical to ubiquitin-specific protease 12 GI:11993471 [Arabidopsis thaliana], one amino acid difference	1117	0.719945	0.717359	0.00258695	0.0014041	0.0105174
At3g45600	68416.m04925	senescence-associated family protein similar to senescence-associated protein 5 [Hemerocallis hybrid cultivar] gi|3551954|gb|AAC34855	286	0.723195	0.717217	0.00597725	0.00192089	0.0105444
At5g62900	68418.m07893	expressed protein	162	0.718218	0.710737	0.00748064	0.0017046	0.0105515
At1g28400	68414.m03492	expressed protein similar to E6 (GI:1000090) [Gossypium barbadense]	336	0.736168	0.732704	0.00346394	0.000759604	0.0106166
At1g77380	68414.m09011	amino acid carrier, putative / amino acid permease, putative strong similarity to amino acid carrier GI:3293031 from [Ricinus communis]; contains Pfam profile PF01490: Transmembrane amino	477	0.716985	0.712632	0.00435319	0.00170386	0.0106312
At4g38160	68417.m05387	mitochondrial transcription termination factor-related / mTERF-related contains Pfam profile PF02536: mTERF	334	0.720719	0.715305	0.00541449	0.0018458	0.0106327
At4g31370	68417.m04448	fasciclin-like arabinogalactan family protein similar to fasciclin-like arabinogalactan-protein 1 [Arabidopsis thaliana] gi|13377776|gb|AAK20857	279	0.711566	0.70598	0.00558587	0.00164169	0.0106464
At4g08290	68417.m01370	nodulin MtN21 family protein similar to MtN21 GI:2598575 (root nodule development) from [Medicago truncatula]	385	0.716149	0.711168	0.00498139	0.00180175	0.0106484
At4g17970	68417.m02675	expressed protein contains Pfam profile PF01027: Uncharacterized protein family UPF0005	561	0.712714	0.708628	0.00408619	0.00176685	0.0106533
At2g17190	68415.m01985	ubiquitin family protein contains INTERPRO:IPR000626 ubiquitin domain	539	0.715394	0.711537	0.00385696	0.00151247	0.010654
At2g22160	68415.m02632	cysteine endopeptidase-related similar to cysteine endopeptidase precursor GI:2944446 from [Ricinus communis]	106	0.739428	0.732538	0.00688987	0.000949245	0.0106572
At5g35470	68418.m04218	hypothetical protein	91	0.747476	0.7378	0.00967654	0.00160839	0.0106765
At3g62940.2	68416.m07071	OTU-like cysteine protease family protein contains Pfam profile PF02338: OTU-like cysteine protease	333	0.721809	0.717108	0.0047005	0.00139023	0.0107099
At1g27640	68414.m03377	expressed protein	148	0.739286	0.731926	0.00735952	0.00151528	0.0107231
At5g57440	68418.m07175	haloacid dehalogenase-like hydrolase family protein similar to SP|Q08623 GS1 protein {Homo sapiens}; contains InterPro accession IPR005834: Haloacid dehalogenase-like hydrolase	241	0.723235	0.717426	0.00580969	0.00153832	0.0107376
At4g15100	68417.m02321	serine carboxypeptidase S10 family protein similar to Serine carboxypeptidase II chains A and B (SP:P08819) (EC 3.4.16.6) [Triticum aestivum (Wheat)]	408	0.724204	0.719852	0.0043521	0.00146248	0.0107607
At4g33020	68417.m04697	metal transporter, putative (ZIP9) identical to putative metal transporter ZIP9 [Arabidopsis thaliana] gi|17385790|gb|AAL38435; similar to Zn and Cd transporter ZNT1 [Thlaspi caerulescens]	345	0.712635	0.70743	0.00520509	0.00177291	0.0108346
At5g25860	68418.m03068	F-box family protein contains F-box domain Pfam:PF00646	449	0.720102	0.715402	0.00470035	0.00188287	0.0108574
At3g53990	68416.m05966	universal stress protein (USP) family protein contains Pfam PF00582: universal stress protein family	161	0.728956	0.721385	0.00757092	0.00175295	0.0108827
At5g18300	68418.m02152	no apical meristem (NAM) family protein contains Pfam PF02365: No apical meristem (NAM) domain; NAC-domain protein TERN, Nicotiana tabacum, EMBL:AB021178	148	0.736812	0.729769	0.00704286	0.00139597	0.0109183
At2g35940	68415.m04411	homeodomain-containing protein contains 'Homeobox' domain signature, Prosite:PS00027	681	0.719937	0.71676	0.00317727	0.00130813	0.0109396
At2g35940.2	68415.m04412	homeodomain-containing protein contains 'Homeobox' domain signature, Prosite:PS00027	681	0.719937	0.71676	0.00317727	0.00130813	0.0109396
At4g15700	68417.m02390	glutaredoxin family protein contains INTERPRO Domain IPR002109, Glutaredoxin (thioltransferase)	103	0.72352	0.713522	0.00999766	0.00196393	0.0110232
At4g16150	68417.m02450	calmodulin-binding protein similar to anther ethylene-upregulated calmodulin-binding protein ER1 GI:11612392 from [Nicotiana tabacum]	907	0.717668	0.714661	0.00300752	0.00156566	0.0110371
At5g18240.2	68418.m02141	myb family transcription factor contains Pfam profile: PF00249 myb-like DNA-binding domain	397	0.717302	0.712454	0.00484795	0.00178274	0.011076
At5g18240.3	68418.m02142	myb family transcription factor contains Pfam profile: PF00249 myb-like DNA-binding domain	397	0.717302	0.712454	0.00484795	0.00178274	0.011076
At2g05920	68415.m00642	subtilase family protein contains similarity to cucumisin-like serine protease GI:3176874 from [Arabidopsis thaliana]	755	0.708014	0.704709	0.00330486	0.00157616	0.0110887
At4g29410	68417.m04200	60S ribosomal protein L28 (RPL28C) unknown protein chromosome II BAC F6F22 - Arabidopsis thaliana,PID:g3687251	144	0.717391	0.710097	0.00729321	0.00146535	0.0111188
At4g12500	68417.m01975	protease inhibitor/seed storage/lipid transfer protein (LTP) family protein similar to pEARLI 1 (Accession No. L43080): an Arabidopsis member of a conserved gene family (PGF95-099), Plant	178	0.693518	0.68601	0.00750829	0.00191986	0.0111209
At2g39640	68415.m04860	glycosyl hydrolase family 17 protein	550	0.726353	0.722985	0.00336749	0.00119354	0.0111284
At3g12950	68416.m01613	expressed protein	559	0.707761	0.704051	0.0037096	0.00147273	0.0111433
At1g76930.2	68414.m08956	proline-rich extensin-like family protein contains extensin-like region, Pfam:PF04554	257	0.697032	0.691707	0.00532523	0.00139566	0.0111518
At3g60330	68416.m06743	ATPase, plasma membrane-type, putative / proton pump, putative similar to P-type H(+)-transporting ATPase from Nicotiana plumbaginifolia [SP|Q08435, SP|Q08436], Lycopersicon esculentum [GI	962	0.717425	0.71448	0.0029447	0.00159805	0.0111647
At5g48800	68418.m06038	phototropic-responsive NPH3 family protein contains NPH3 family domain, Pfam:PF03000	615	0.712929	0.708733	0.00419604	0.00207598	0.0111905
At2g34710	68415.m04263	homeobox-leucine zipper transcription factor (HB-14) identical to homeodomain transcription factor (ATHB-14)GP:3132474 GB:Y11122 [Arabidopsis thaliana];	853	0.712081	0.70895	0.0031306	0.00160388	0.0112137
At2g04600	68415.m00468	hypothetical protein	317	0.728883	0.72399	0.00489341	0.00145699	0.0112296
At5g20960	68418.m02491	aldehyde oxidase 1 (AAO1) identical to aldehyde oxidase AAO1 from Arabidopsis thaliana [gi:3172023] isoform contains a GA-donor splice site at intron 10	1369	0.712035	0.70962	0.00241494	0.00153274	0.0112356
At5g20960.2	68418.m02492	aldehyde oxidase 1 (AAO1) identical to aldehyde oxidase AAO1 from Arabidopsis thaliana [gi:3172023] isoform contains a GA-donor splice site at intron 10	1369	0.712035	0.70962	0.00241494	0.00153274	0.0112356
At2g25110	68415.m03004	MIR domain-containing protein similar to SP|Q99470 Stromal cell-derived factor 2 precursor (SDF-2) {Homo sapiens}; contains Pfam profile PF02815: MIR domain	219	0.720727	0.714814	0.00591229	0.00147063	0.0112586
At2g39430	68415.m04840	disease resistance-responsive protein-related / dirigent protein-related contains similarity to disease resistance response protein 206-d [Pisum sativum] gi|508844|gb|AAB18669; contains si	323	0.703298	0.69833	0.00496785	0.00153142	0.0112591
At4g12910	68417.m02019	serine carboxypeptidase S10 family protein SERINE CARBOXYPEPTIDASE I PRECURSOR - Hordeum vulgare, SWall:CBP1_HORVU	485	0.721266	0.717273	0.00399308	0.00148803	0.0113134
At3g61440	68416.m06881	cysteine synthase, putative / O-acetylserine (thiol)-lyase, putative / O-acetylserine sulfhydrylase, putative identical to cysteine synthase (EC 4.2.99.8) [Arabidopsis thaliana] GI:5824334	369	0.718842	0.714192	0.00464965	0.00153579	0.0113298
At3g56680	68416.m06305	expressed protein	354	0.717382	0.712787	0.00459481	0.00143895	0.0113331
At5g06540	68418.m00738	pentatricopeptide (PPR) repeat-containing protein contains Pfam profile PF01535: PPR repeat	623	0.728459	0.724833	0.00362544	0.00157826	0.0113693
At2g21060	68415.m02500	cold-shock DNA-binding family protein / glycine-rich protein (GRP2) identical to Glycine-rich protein 2b (AtGRP2b) [Arabidopsis thaliana] SWISS-PROT:Q38896; contains Pfam domains PF00313:	202	0.706612	0.701678	0.00493324	0.000947945	0.0113847
At1g72300	68414.m08358	leucine-rich repeat transmembrane protein kinase, putative similar to GI:3641252 from [Malus x domestica] (Plant Mol. Biol. 40 (6), 945-957 (1999))	1096	0.706894	0.703768	0.00312591	0.0020663	0.0114053
At1g23810	68414.m03003	paired amphipathic helix repeat-containing protein low similarity to transcriptional repressor SIN3B [Mus musculus] GI:2921547; contains Pfam profile PF02671: Paired amphipathic helix repe	242	0.718824	0.7132	0.00562449	0.00147732	0.0114102
At4g13600	68417.m02117	glycosyl hydrolase family protein 17 similar to elicitor inducible chitinase Nt-SubE76 GI:11071974 from [Nicotiana tabacum]	184	0.704575	0.698019	0.00655642	0.0015274	0.0114344
At2g20825	68415.m02452	expressed protein	229	0.727217	0.721762	0.00545515	0.00131779	0.0114812
At5g03840	68418.m00354	terminal flower 1 protein (TFL1) identical go SP|P93003 TERMINAL FLOWER 1 protein {Arabidopsis thaliana}; contains Pfam profile PF01161: Phosphatidylethanolamine-binding protein	178	0.72157	0.715166	0.00640355	0.00141251	0.0115075
At1g11870.3	68414.m01367	seryl-tRNA synthetase, putative / serine--tRNA ligase, putative similar to PIR|T03949 serine--tRNA ligase (EC 6.1.1.11) serS {Zea mays}; contains Pfam profiles PF00587: tRNA synthetase cla	403	0.712489	0.707682	0.00480718	0.00180317	0.0115248
At2g04550.3	68415.m00462	dual specificity protein phosphatase family protein contains Pfam profile: PF00782 dual specificity phosphatase, catalytic domain	189	0.722414	0.715936	0.00647772	0.00153686	0.0115548
At4g15540	68417.m02374	nodulin-related low similarity to MtN21 [Medicago truncatula] GI:2598575	271	0.706459	0.699987	0.00647218	0.00220122	0.0115757
At4g11550	68417.m01852	DC1 domain-containing protein contains Pfam profile PF03107: DC1 domain	669	0.725827	0.722522	0.00330473	0.00141677	0.0115762
At5g35610	68418.m04249	paired amphipathic helix repeat-containing protein weak similarity to SP|P22579 Paired amphipathic helix protein {Saccharomyces cerevisiae}; contains Pfam profile PF02671: Paired amphipath	156	0.735001	0.728395	0.00660642	0.00132072	0.0115883
At2g42040	68415.m05199	expressed protein	270	0.710522	0.705022	0.00550009	0.00158497	0.0116013
At1g53240	68414.m06033	malate dehydrogenase [NAD], mitochondrial identical to mitochondrial NAD-dependent malate dehydrogenase GI:3929649 SP|Q9ZP06 from [Arabidopsis thaliana]; contains InterPro entry IPR001236:	342	0.706309	0.701427	0.00488191	0.00158218	0.0116118
At4g36590	68417.m05194	MADS-box protein (AGL40) contains Pfam profile PF00319: SRF-type transcription factor (DNA-binding and dimerisation domain)	249	0.728639	0.723118	0.00552055	0.00147353	0.0116233
At1g63830	68414.m07223	proline-rich family protein contains proline-rich extensin domains, INTERPRO:IPR002965; contains 1 predicted transmembrane domain	233	0.725085	0.719824	0.00526042	0.0012527	0.0116437
At1g63830.2	68414.m07224	proline-rich family protein contains proline-rich extensin domains, INTERPRO:IPR002965; contains 1 predicted transmembrane domain	233	0.725085	0.719824	0.00526042	0.0012527	0.0116437
At4g33290	68417.m04736	F-box family protein contains Pfam PF00646: F-box domain; contains TIGRFAM TIGR01640 : F-box protein interaction domain	431	0.730489	0.725959	0.00452988	0.00171955	0.0116687
At1g11925	68414.m01377	stigma-specific Stig1 family protein contains Pfam profile PF04885: Stigma-specific protein, Stig1	122	0.725926	0.717886	0.00804001	0.00153402	0.011684
At1g50960	68414.m05729	gibberellin 20-oxidase-related similar to gibberellin 20-oxidase from Pisum sativum [GI:1848146], Phaseolus vulgaris [GI:2262201]; contains Pfam domain PF03171, 2OG-Fe(II) oxygenase superf	337	0.723025	0.718105	0.00491914	0.00158626	0.0116848
At5g23260.2	68418.m02722	MADS-box protein, putative	253	0.718307	0.712132	0.00617503	0.00187692	0.0116911
At5g06870	68418.m00777	polygalacturonase inhibiting protein 2 (PGIP2) identical to polygalacturonase inhibiting protein 2 (PGIP2) [Arabidopsis thaliana] gi|7800201|gb|AAF69828; contains leucine rich-repeat (LRR)	331	0.710868	0.705064	0.00580438	0.00217369	0.0117558
At5g41270	68418.m05016	expressed protein	259	0.721616	0.71615	0.00546542	0.00150936	0.0117871
At1g27260	68414.m03321	paired amphipathic helix repeat-containing protein low similarity to transcriptional repressor SIN3B [Mus musculus] GI:2921547; contains Pfam profile PF02671: Paired amphipathic helix repe	223	0.715733	0.709157	0.00657656	0.00188458	0.0118404
At5g38910	68418.m04706	germin-like protein, putative similar to SP|Q9LEA7; contains PS00725 germin family signature	223	0.707729	0.702134	0.00559565	0.00136985	0.0119822
At1g52300	68414.m05901	60S ribosomal protein L37 (RPL37B) similar to SP:Q43292 from [Arabidopsis thaliana]	96	0.720645	0.711993	0.00865163	0.00141074	0.0120074
At1g52230	68414.m05893	photosystem I reaction center subunit VI, chloroplast, putative / PSI-H, putative (PSAH2) identical to SP|Q9SUI6; similar to PSI-H precursor [Nicotiana sylvestris] GI:407355; contains Pfam	146	0.701836	0.69442	0.00741656	0.00157753	0.012027
At1g70620	68414.m08138	cyclin-related contains weak similarity to Swiss-Prot:P35662 cylicin I (Multiple-band polypeptide I) [Bos taurus]	898	0.714714	0.712209	0.00250549	0.00110844	0.012062
At5g44770	68418.m05487	DC1 domain-containing protein contains Pfam profile PF03107: DC1 domain	542	0.724078	0.720398	0.00368004	0.00144419	0.0120841
At3g54690	68416.m06051	sugar isomerase (SIS) domain-containing protein / CBS domain-containing protein similar to SP|Q47334 Polysialic acid capsule expression protein kpsF {Escherichia coli}; contains Pfam profi	351	0.706262	0.70102	0.00524279	0.00189889	0.0120961
At1g07700.2	68414.m00827	thioredoxin family protein low similarity to thioredoxin [Gallus gallus] GI:212766; contains Pfam profile: PF00085 Thioredoxin	172	0.720553	0.713424	0.00712937	0.0017212	0.012107
At2g01200.2	68415.m00032	auxin-responsive AUX/IAA family protein contains Pfam profile: PF02309 AUX/IAA family	192	0.718096	0.711608	0.00648821	0.00159586	0.0122087
At3g02000	68416.m00160	glutaredoxin family protein contains INTERPRO Domain IPR002109, Glutaredoxin (thioltransferase)	137	0.714197	0.705689	0.00850882	0.00195934	0.0122257
At3g57720	68416.m06430	protein kinase, putative contains protein kinase domain, Pfam:PF00069	360	0.72323	0.718336	0.0048941	0.00170443	0.0122488
At1g21690	68414.m02714	replication factor C 37 kDa, putative Similar to SWISS-PROT:P35249 activator 1 37 kDa subunit (Replication factor C 37 kDa subunit, A1 37 kDa subunit, RF-C 37 kDa subunit, RFC37) [Homo sap	340	0.714172	0.709169	0.00500387	0.00168337	0.0122619
At1g58120	68414.m06589	expressed protein	421	0.72187	0.717337	0.00453309	0.00171105	0.0122703
At2g39870	68415.m04899	expressed protein	331	0.705239	0.700053	0.00518513	0.00176379	0.0123453
At3g22450	68416.m02837	expressed protein ; expression supported by MPSS	312	0.724228	0.719486	0.00474148	0.00139324	0.0124235
At3g05590	68416.m00621	60S ribosomal protein L18 (RPL18B) similar to GB:P42791	188	0.709302	0.702508	0.00679453	0.001724	0.012425
At2g41280	68415.m05098	late embryogenesis abundant protein (M10) / LEA protein M10 identical to GB:AF076979	108	0.719896	0.7126	0.00729528	0.00114245	0.0124475
At3g45960	68416.m04973	expansin family protein (EXPL3) contains Pfam profile: PF01357 pollen allergen; expansin-like gene, PMID:11641069, www.bio.psu.edu/expansins	216	0.720901	0.715625	0.00527613	0.00119539	0.0124553
At1g55490	68414.m06347	RuBisCO subunit binding-protein beta subunit, chloroplast / 60 kDa chaperonin beta subunit / CPN-60 beta identical to SWISS-PROT:P21240- RuBisCO subunit binding-protein beta subunit, chlor	601	0.706954	0.703445	0.00350938	0.00147216	0.0124716
At1g55490.2	68414.m06348	RuBisCO subunit binding-protein beta subunit, chloroplast / 60 kDa chaperonin beta subunit / CPN-60 beta identical to SWISS-PROT:P21240- RuBisCO subunit binding-protein beta subunit, chlor	601	0.706954	0.703445	0.00350938	0.00147216	0.0124716
At4g21460	68417.m03104	expressed protein	416	0.726077	0.721801	0.00427564	0.00151315	0.0124854
At3g54020	68416.m05973	phosphatidic acid phosphatase-related / PAP2-related	306	0.709233	0.703592	0.0056403	0.00193894	0.0125232
At5g16630	68418.m01947	DNA repair protein Rad4 family low similarity to SP|Q01831 DNA-repair protein complementing XP-C cells (Xeroderma pigmentosum group C complementing protein) {Homo sapiens}; contains Pfam p	866	0.715766	0.712829	0.00293692	0.00148832	0.0125363
At1g49960	68414.m05606	xanthine/uracil permease family protein contains Pfam profile: PF00860 permease family	527	0.708967	0.7047	0.0042668	0.0019124	0.0125506
At3g21970	68416.m02772	receptor-like protein kinase-related contains Pfam profile: PF01657 Domain of unknown function that is usually associated with protein kinase domain Pfam:PF00069; similar to receptor-like	265	0.721819	0.716306	0.00551298	0.00160585	0.0125609
At2g45840	68415.m05701	expressed protein	524	0.733915	0.730267	0.0036484	0.00139169	0.0125875
At2g39170	68415.m04811	expressed protein	232	0.73356	0.728077	0.00548361	0.00139199	0.0125882
At3g26450	68416.m03298	major latex protein-related / MLP-related low similarity to major latex protein {Papaver somniferum}[GI:294060] ; contains Pfam profile PF00407: Pathogenesis-related protein Bet v I family	153	0.743679	0.737765	0.00591339	0.00106795	0.0126027
At5g14870	68418.m01744	cyclic nucleotide-regulated ion channel, putative (CNGC18) similar to cyclic nucleotide and calmodulin-regulated ion channel (cngc6) GI:4581207 from [Arabidopsis thaliana]	707	0.713494	0.709844	0.00365079	0.00188314	0.012645
At5g63440.2	68418.m07964	expressed protein contains Pfam PF02594: Uncharacterized ACR, YggU family COG1872	233	0.711005	0.705162	0.00584372	0.00159159	0.0126791
At2g31380	68415.m03835	zinc finger (B-box type) family protein / salt tolerance-like protein (STH) contains Pfam profile PF00643: B-box zinc finger; identical to cDNA B-box zinc finger protein STH GI:12698721, S	239	0.718156	0.712672	0.00548475	0.00143852	0.0126883
At5g27170	68418.m03242	hypothetical protein	104	0.710756	0.701521	0.00923529	0.00177476	0.0126885
At1g02205.2	68414.m00154	CER1 protein identical to maize gl1 homolog (glossy1 locus) GI:1209703 and CER1 GI:1199467 from [Arabidopsis thaliana]	626	0.71668	0.712817	0.0038628	0.00186958	0.012702
At2g14600	68415.m01639	hypothetical protein	74	0.711251	0.701247	0.0100043	0.00148293	0.0127149
At1g24250	68414.m03057	paired amphipathic helix repeat-containing protein weak similarity to transcriptional repressor SIN3B [Mus musculus] GI:2921547; contains Pfam profile PF02671: Paired amphipathic helix rep	253	0.711736	0.706203	0.00553363	0.00155392	0.0127799
At3g49860	68416.m05451	ADP-ribosylation factor, putative similar to GTP-binding ADP-ribosylation factor homolog 1 protein (SP:P25160) [Drosophila melanogaster] and various ADP-RIBOSYLATION FACTOR (ARF) - like pr	166	0.722207	0.714663	0.0075433	0.0018971	0.0128286
At3g26790	68416.m03351	transcriptional regulator (FUSCA3) identical to FUSCA3 GB:AAC35247 [Arabidopsis thaliana] (Plant J. 6, 379-387 (1994))	314	0.722059	0.717191	0.00486843	0.00149575	0.0128533
At3g12550	68416.m01562	XH/XS domain-containing protein / XS zinc finger domain-containing protein contains Pfam domains PF03469: XH domain, PF03468: XS domain and PF03470: XS zinc finger domain	636	0.717714	0.71403	0.00368418	0.00173645	0.0128851
At3g15570	68416.m01973	phototropic-responsive NPH3 family protein contains NPH3 family domain, Pfam:PF03000	453	0.710902	0.706391	0.0045111	0.00185514	0.0129013
At1g54080.2	68414.m06163	oligouridylate-binding protein, putative similar to oligouridylate binding protein GI:6996560 from [Nicotiana plumbaginifolia]	431	0.719471	0.715643	0.00382805	0.00127291	0.0129569
At1g24070	68414.m03038	glycosyl transferase family 2 protein similar to beta-(1-3)-glucosyl transferase GB:AAC62210 GI:3687658 from [Bradyrhizobium japonicum], cellulose synthase from Agrobacterium tumeficiens [	553	0.726388	0.722465	0.00392203	0.00171589	0.0129893
At5g03950	68418.m00375	hypothetical protein	253	0.725667	0.720613	0.00505394	0.00130415	0.0130068
At5g67560	68418.m08519	ADP-ribosylation factor, putative identical to GP:15450888 ADP-ribosylation factor-like protein {Arabidopsis thaliana]	185	0.723324	0.716159	0.00716482	0.00191768	0.0130282
At3g27473	68416.m03434	DC1 domain-containing protein contains Pfam profile PF03107: DC1 domain	663	0.72381	0.72048	0.00332984	0.00148516	0.0130469
At3g21720	68416.m02740	isocitrate lyase, putative similar to isocitrate lyase GI:167144 from [Brassica napus]	577	0.719732	0.716322	0.00341019	0.00135819	0.0131172
At1g01140	68414.m00018	CBL-interacting protein kinase 9 (CIPK9) identical to CBL-interacting protein kinase 9 [Arabidopsis thaliana] gi|13249117|gb|AAK16684; contains Pfam profiles PF00069: Protein kinase domain	448	0.720758	0.716736	0.00402189	0.00146718	0.0131272
At3g56170	68416.m06243	Ca(2+)-dependent nuclease identical to Ca(2+)-dependent nuclease [Arabidopsis thaliana] GI:7684292; supporting cDNA gi|7684291|dbj|D84226.1|	324	0.714809	0.709969	0.00483943	0.00153865	0.0131844
At2g36460	68415.m04475	fructose-bisphosphate aldolase, putative similar to PIR|S65073 fructose-bisphosphate aldolase (EC 4.1.2.13) isoenzyme C-1, cytosolic [Oryza sativa]; contains Pfam profile PF00274 Fructose-	359	0.705857	0.701301	0.00455575	0.00151151	0.013201
At2g20100	68415.m02348	ethylene-responsive family protein similar to Ethylene-regulated ER33 protein (GI:5669656) [Lycopersicon esculentum]; PMID: 12679534; putative bHLH133 transcription factor	363	0.723996	0.719287	0.0047093	0.0016346	0.0132351
At5g03415	68418.m00294	DPB-1 transcription factor, putative (DPB) similar to Swiss-Prot:Q14186 transcription factor DP-1 [Homo sapiens]; contains Pfam profile PF02319: Transcription factor E2F/dimerisation part	386	0.719052	0.714879	0.00417291	0.00136494	0.0132402
At4g28940	68417.m04135	nucleosidase-related contains weak similarity to MTA/SAH nucleosidase (P46). (Swiss-Prot:P24247) [Shigella flexneri]	96	0.718645	0.709078	0.00956695	0.00178469	0.0132485
At5g08000	68418.m00931	glycosyl hydrolase family protein 17 similar to beta-1,3-glucanase GI:15150341 from [Camellia sinensis]; C-terminal homology only	195	0.706723	0.700803	0.00592003	0.00138885	0.0132684
At3g09950	68416.m01192	hypothetical protein ; expression supported by MPSS	93	0.73638	0.727413	0.00896665	0.00151967	0.0132713
At4g05240	68417.m00791	ubiquitin family protein contains INTERPRO:IPR000626 ubiquitin domain	198	0.733026	0.727057	0.00596881	0.00143418	0.0132848
At3g27550	68416.m03443	group II intron splicing factor CRS1-related contains weak similarity to CRS1 [Zea mays] gi|9837550|gb|AAG00595	492	0.727511	0.723727	0.00378395	0.00143312	0.0133078
At5g59850	68418.m07505	40S ribosomal protein S15A (RPS15aF) cytoplasmic ribosomal protein S15a, Arabidopsis thaliana, EMBL:ATAF1412	131	0.728677	0.720817	0.00785932	0.00164631	0.0133117
At4g38410	68417.m05429	dehydrin, putative similar to dehydrin ERD10 (Low-temperature-induced protein LTI45) [Arabidopsis thaliana] SWISS-PROT:P42759	164	0.738461	0.733914	0.00454681	0.000689811	0.0133119
At3g53130	68416.m05855	cytochrome P450 family protein similar to Cytochrome P450 97B2 (SP:048921) [Glycine max]	540	0.711444	0.707369	0.004075	0.00182615	0.0133482
At3g17540	68416.m02240	F-box family protein similar to hypothetical protein GB:AAD18122 from [Arabidopsis thaliana];contains Pfam PF00646: F-box domain; contains TIGRFAM TIGR01640: F-box protein interaction doma	397	0.725347	0.720767	0.00458037	0.00169652	0.0133549
At1g01140.2	68414.m00019	CBL-interacting protein kinase 9 (CIPK9) identical to CBL-interacting protein kinase 9 [Arabidopsis thaliana] gi|13249117|gb|AAK16684; contains Pfam profiles PF00069: Protein kinase domain	450	0.720518	0.716514	0.00400366	0.0014711	0.0134029
At5g44840	68418.m05495	glycoside hydrolase family 28 protein / polygalacturonase (pectinase) family protein similar to polygalacturonase [Persea americana] GI:166951; contains PF00295: Glycosyl hydrolases family	382	0.725153	0.720757	0.00439633	0.00150618	0.0134132
At4g12050	68417.m01917	DNA-binding protein-related contains Pfam domain PF03479: Domain of unknown function (DUF296), found in AT-hook motifs Pfam:PF02178	340	0.711528	0.707253	0.00427487	0.00126934	0.0134677
At1g10630	68414.m01205	ADP-ribosylation factor, putative similar to ADP-ribosylation factor GI:166586 from [Arabidopsis thaliana]	182	0.722243	0.715261	0.0069828	0.00181312	0.0134715
At2g21790	68415.m02590	ribonucleoside-diphosphate reductase small chain, putative / ribonucleotide reductase, putative similar to ribonucleotide reductase GI:4151068 from [Nicotiana tabacum]	817	0.718544	0.715555	0.00298903	0.00149143	0.0134737
At3g43490	68416.m04611	zinc knuckle (CCHC-type) family protein contains Pfam domain, PF00098: Zinc knuckle	261	0.728692	0.723531	0.00516138	0.00142104	0.0134838
At1g38131	68414.m04669	expressed protein contains Pfam PF03138: Plant protein family. The function of this family of plant proteins is unknown; previously annotated as 'growth regulator -related' based on simil	590	0.714418	0.710493	0.00392466	0.00185934	0.013525
At3g51740	68416.m05673	leucine-rich repeat transmembrane protein kinase, putative brassinosteroid-insensitive protein BRI1 - Arabidopsis thaliana, PIR:T09356	837	0.702456	0.699041	0.00341514	0.00199853	0.0135485
At5g47910	68418.m05918	respiratory burst oxidase protein D (RbohD) / NADPH oxidase identical to respiratory burst oxidase protein D from Arabidopsis thaliana [gi:3242789]	922	0.719558	0.716595	0.002963	0.00166041	0.0136239
At5g50810	68418.m06295	mitochondrial import inner membrane translocase (TIM8) identical to mitochondrial import inner membrane translocase subunit Tim8 [Arabidopsis thaliana] Swiss-Prot:Q9XGY4; contains Pfam dom	78	0.760452	0.751283	0.00916906	0.00134538	0.0136308
At5g24760	68418.m02923	alcohol dehydrogenase, putative similar to alcohol dehydrogenase from Solanum tuberosum [SP|p14673]; contains Pfam zinc-binding dehydrogenase domain PF00107	382	0.716695	0.712394	0.00430096	0.00144996	0.0136364
At5g07040	68418.m00797	zinc finger (C3HC4-type RING finger) family protein contains Pfam profile: PF00097 zinc finger, C3HC4 type (RING finger)	160	0.707828	0.699854	0.00797415	0.0020879	0.0136416
At2g47370	68415.m05913	expressed protein	331	0.710733	0.705738	0.00499515	0.00169492	0.0136419
At2g32670	68415.m03994	synaptobrevin family protein similar to vesicle-associated membrane protein 7 [Rattus norvegicus] GI:9502258, SP|P51809 Synaptobrevin-like protein 1 {Homo sapiens}; contains Pfam profile P	286	0.723909	0.718752	0.00515692	0.00156133	0.0136527
At4g38220.2	68417.m05395	aminoacylase, putative / N-acyl-L-amino-acid amidohydrolase, putative similar to aminoacylase-1 (N-acyl-L-amino-acid amidohydrolase, ACY-1)[Homo sapiens] SWISS-PROT:Q03154	434	0.712625	0.708311	0.00431415	0.0016598	0.0136907
At4g15080	68417.m02317	zinc finger (DHHC type) family protein contains Pfam profile PF01529: DHHC zinc finger domain	719	0.710829	0.707609	0.00321925	0.00153409	0.0137655
At1g70180	68414.m08075	sterile alpha motif (SAM) domain-containing protein contains Pfam profile PF00536: SAM domain (Sterile alpha motif)	457	0.709119	0.704586	0.00453248	0.00193355	0.0137791
At5g55190	68418.m06880	Ras-related GTP-binding protein (RAN3) identical to atran3 [Arabidopsis thaliana] GI:2058280	222	0.719598	0.714545	0.00505233	0.00116755	0.0137945
At4g22200	68417.m03209	potassium channel protein 2 (AKT2) (AKT3) identical to potassium channel [Arabidopsis thaliana] gi|1100898|gb|AAA97865; Note: also identical to AKT3 [Arabidopsis thaliana] gi|1172218|gb|AA	803	0.715698	0.712301	0.0033969	0.00190952	0.0138037
At1g09200	68414.m01027	histone H3 identical to histone H3 from Zea mays SP|P05203, Medicago sativa GI:166384, Encephalartos altensteinii SP|P08903, Pisum sativum SP|P02300; contains Pfam profile PF00125 Core his	137	0.706981	0.699148	0.00783335	0.00173259	0.0138072
At5g19190	68418.m02285	expressed protein predicted protein, Arabidopsis thaliana	155	0.726935	0.719837	0.00709729	0.00160946	0.0138147
At3g29310	68416.m03680	calmodulin-binding protein-related	552	0.716991	0.713487	0.00350366	0.00139704	0.01382
At1g69040.2	68414.m07899	ACT domain containing protein (ACR4) low similarity to uridylyltransferase [Gluconacetobacter diazotrophicus] GI:17226253; contains Pfam profile PF01842: ACT domain	456	0.715526	0.7114	0.0041254	0.00160224	0.0138744
At1g49960.2	68414.m05605	xanthine/uracil permease family protein contains Pfam profile: PF00860 permease family	399	0.709818	0.704969	0.00484887	0.00193757	0.0138899
At3g20250	68416.m02565	pumilio/Puf RNA-binding domain-containing protein contains Pfam profile: PF00806 Pumilio-family RNA binding domains (aka PUM-HD, Pumilio homology domain) (8 copies at C-terminus)	962	0.715746	0.712964	0.0027814	0.00153732	0.0138952
At4g02280	68417.m00309	sucrose synthase, putative / sucrose-UDP glucosyltransferase, putative strong similarity to sucrose synthase GI:6682841 from [Citrus unshiu]	810	0.716814	0.713648	0.00316557	0.0016787	0.013942
At2g41880	68415.m05179	guanylate kinase 1 (GK-1) identical to guanylate kinase (GK-1) [Arabidopsis thaliana] gi|7861795|gb|AAF70408	388	0.72068	0.716195	0.00448478	0.00161538	0.0139761
At3g07810	68416.m00955	heterogeneous nuclear ribonucleoprotein, putative / hnRNP, putative contains Pfam profile: PF00076 RNA recognition motif. (a.k.a. RRM, RBD, or RNP domain)	495	0.711927	0.708689	0.00323833	0.00107498	0.0139933
At5g11750	68418.m01372	ribosomal protein L19 family protein similar to plastid ribosomal protein L19 precursor [Spinacia oleracea] gi|7582403|gb|AAF64312	230	0.715322	0.709119	0.00620271	0.00183438	0.0140335
At2g44480	68415.m05530	glycosyl hydrolase family 1 protein contains Pfam PF00232 : Glycosyl hydrolase family 1 domain; TIGRFAM TIGR01233: 6-phospho-beta-galactosidase; similar to amygdalin hydrolase isoform AH I	518	0.723748	0.720023	0.00372505	0.00149102	0.0140599
At2g17550	68415.m02031	expressed protein	766	0.715997	0.71268	0.00331723	0.00174977	0.0140879
At3g03940	68416.m00412	protein kinase family protein contains Pfam domains, PF00069: Protein kinase domain	702	0.717078	0.71383	0.00324734	0.001537	0.0140954
At2g38670	68415.m04749	ethanolamine-phosphate cytidylyltransferase, putative / phosphorylethanolamine transferase, putative / CTP:phosphoethanolamine cytidylyltransferase, putative similar to SP|Q99447 Ethanolam	422	0.717834	0.713544	0.00428975	0.00161337	0.0141204
At4g12970	68417.m02026	expressed protein	103	0.725786	0.716718	0.00906748	0.00176035	0.0141414
At2g19790	68415.m02312	clathrin adaptor complex small chain family protein contains Pfam profile: PF01217 clathrin adaptor complex small chain	144	0.738603	0.731041	0.00756163	0.00171243	0.0141624
At5g18130.2	68418.m02128	expressed protein similar to unknown protein (gb|AAF00631.1)	252	0.728365	0.72304	0.00532478	0.00148662	0.0141786
At1g34200	68414.m04243	oxidoreductase family protein similar to AX110P [Daucus carota] GI:285739; contains Pfam profiles PF01408: Oxidoreductase family NAD-binding Rossmann fold, PF02894: Oxidoreductase family C	353	0.719037	0.714406	0.00463101	0.00157561	0.0141901
At3g24810	68416.m03113	kip-related protein 5 (KRP5) / cyclin-dependent kinase inhibitor 5 (ICK5) identical to cyclin-dependent kinase inhibitor 5 (krp5) [Arabidopsis thaliana] GI:14422293	190	0.720163	0.713883	0.00628033	0.00156022	0.0142031
At5g52860	68418.m06561	ABC transporter family protein	590	0.699913	0.695434	0.00447931	0.00246514	0.0142123
At1g15190	68414.m01816	hypothetical protein	249	0.699004	0.692164	0.00683963	0.00242627	0.0142223
At2g30750	68415.m03750	cytochrome P450 71A12, putative (CYP71A12) Identical to Cytochrome P450 (SP:O49340) [Arabidopsis thaliana]; contains Pfam profile: PF00067 cytochrome P450	504	0.717033	0.712694	0.00433839	0.00197717	0.0142479
At1g51040	68414.m05737	phosphatidylinositol 4-kinase, putative similar to phosphatidylinositol 4-kinase alpha [Daucus carota] GI:3452273; contains Pfam profile PF00454: Phosphatidylinositol 3- and 4-kinase	526	0.714449	0.710426	0.00402212	0.00177809	0.0143487
At5g25230	68418.m02991	elongation factor Tu family protein translation Elongation Factor 2, Schizosaccharomyces pombe, PIR:T39902	974	0.716454	0.713726	0.00272796	0.00151464	0.0143501
At1g15250	68414.m01825	60S ribosomal protein L37 (RPL37A) almost identical to GB:Q43292	96	0.720225	0.711745	0.00847931	0.001445	0.014424
At2g18020	68415.m02094	60S ribosomal protein L8 (RPL8A)	259	0.710214	0.705363	0.00485156	0.00127725	0.0144551
At1g65440	68414.m07424	glycine-rich protein	1648	0.720269	0.718187	0.00208237	0.00149941	0.0145138
At1g62450	68414.m07046	Rho GDP-dissociation inhibitor family protein similar to SP|P52565 Rho GDP-dissociation inhibitor 1 (Rho GDI 1) (Rho-GDI alpha) {Homo sapiens}; contains Pfam profile PF02115: RHO protein G	224	0.729085	0.723536	0.0055494	0.00144765	0.0145208
At5g47800	68418.m05904	phototropic-responsive NPH3 family protein contains NPH3 family domain, Pfam:PF03000	560	0.712505	0.708476	0.00402834	0.00190868	0.014555
At5g53950	68418.m06712	no apical meristem (NAM) family protein identical to no apical meristem protein CUC2 (GI:1944132) [Arabidopsis thaliana]; contains Pfam PF02365: No apical meristem (NAM) domain;	376	0.71443	0.710277	0.00415287	0.00136312	0.014588
At3g21940	68416.m02767	receptor protein kinase-related contains Pfam profile: PF01657 Domain of unknown function	276	0.721681	0.716217	0.00546375	0.00173434	0.0146432
At5g23090.3	68418.m02701	TATA-binding protein-associated phosphoprotein Dr1 protein, putative (DR1) identical to Dr1 protein homolog (SP:P49592) [Arabidopsis thaliana]; similar to TATA-binding protein-associated p	147	0.730212	0.724373	0.00583892	0.00105496	0.0146441
At1g71235	68414.m08221	hypothetical protein	149	0.720571	0.712807	0.00776373	0.00189114	0.0146576
At3g22260	68416.m02813	OTU-like cysteine protease family protein contains Pfam profile PF02338: OTU-like cysteine protease	241	0.720375	0.714648	0.00572716	0.0016647	0.0146615
At4g09430	68417.m01553	disease resistance protein (TIR-NBS-LRR class), putative domain signature TIR-NBS-LRR exists, suggestive of a disease resistance protein.	1040	0.710774	0.707682	0.00309194	0.00209414	0.0146682
At1g11915	68414.m01375	expressed protein	330	0.71671	0.712005	0.00470473	0.00153896	0.0146806
At5g62480.2	68418.m07842	glutathione S-transferase, putative	215	0.719034	0.712766	0.00626856	0.0017814	0.0147128
At5g01240.2	68418.m00032	amino acid permease, putative strong similarity to AUX1 GI:1531758 from [Arabidopsis thaliana]; contains Pfam profile PF01490: Transmembrane amino acid transporter protein	409	0.718369	0.713955	0.00441357	0.00168014	0.0147176
At1g25480	68414.m03164	expressed protein contains Pfam profile PF01027: Uncharacterized protein family UPF0005	549	0.720118	0.716284	0.00383473	0.00170329	0.014737
At2g14760	68415.m01667	basic helix-loop-helix protein / bHLH protein contains Pfam profile PF00010: Helix-loop-helix DNA-binding domain; PMID: 12679534; putative bHLH084 transcription factor	329	0.720804	0.716273	0.00453112	0.00142578	0.0147556
At1g50420	68414.m05651	scarecrow-like transcription factor 3 (SCL3) identical to GB:AAD24404 GI:4580515 from [Arabidopsis thaliana] (Plant J. 18 (1), 111-119 (1999))	483	0.713468	0.709153	0.00431546	0.0018988	0.0147585
At1g21830	68414.m02731	expressed protein EST gb|T21171 comes from this gene	207	0.721827	0.715449	0.00637821	0.00177791	0.0147644
At2g41710.2	68415.m05155	ovule development protein, putative similar to ovule development protein AINTEGUMENTA (GI:1209099) [Arabidopsis thaliana];Pfam domain (PF00847)	429	0.714214	0.71007	0.00414421	0.00155628	0.0147836
At1g25025	68414.m03116	hypothetical protein	259	0.690145	0.684003	0.00614148	0.00206424	0.0147993
At1g25112	68414.m03120	hypothetical protein	259	0.690145	0.684003	0.00614148	0.00206424	0.0147993
At1g25180	68414.m03127	hypothetical protein	259	0.690145	0.684003	0.00614148	0.00206424	0.0147993
At5g28520	68418.m03472	jacalin lectin family protein similar to myrosinase-binding protein homolog [Arabidopsis thaliana] GI:2997767; contains Pfam profile PF01419 jacalin-like lectin domain	452	0.717585	0.71387	0.00371541	0.00131884	0.014811
At5g40000	68418.m04851	AAA-type ATPase family protein BCS1 nuclear gene encoding mitochondrial protein - Homo sapiens, EMBL:AF026849 contains Pfam profile: ATPase family PF00004	471	0.726252	0.722158	0.00409353	0.00167104	0.0148797
At1g58643	68414.m06656	hypothetical protein	487	0.720118	0.715951	0.00416695	0.00179127	0.014901
At1g58936	68414.m06664	hypothetical protein	487	0.720118	0.715951	0.00416695	0.00179127	0.014901
At1g59312	68414.m06676	hypothetical protein	487	0.720118	0.715951	0.00416695	0.00179127	0.014901
At3g23830	68416.m02995	glycine-rich RNA-binding protein, putative similar to Glycine-rich RNA-binding protein 2, mitochondrial precursor (AtGRP2) (Swiss-Prot:Q9SVM8) [Arabidopsis thaliana]; contains Pfam profile	137	0.714458	0.707186	0.00727162	0.00153475	0.0149066
At3g23830.2	68416.m02996	glycine-rich RNA-binding protein, putative similar to Glycine-rich RNA-binding protein 2, mitochondrial precursor (AtGRP2) (Swiss-Prot:Q9SVM8) [Arabidopsis thaliana]; contains Pfam profile	137	0.714458	0.707186	0.00727162	0.00153475	0.0149066
At1g48540	68414.m05427	leucine-rich repeat family protein	1064	0.710518	0.707544	0.00297325	0.00199313	0.0149137
At1g76050.2	68414.m08832	pseudouridine synthase family protein contains Pfam profiles: PF00849 RNA pseudouridylate synthase, PF01479: S4 domain	431	0.708075	0.703591	0.00448358	0.00183613	0.0149181
At1g54080	68414.m06162	oligouridylate-binding protein, putative similar to oligouridylate binding protein GI:6996560 from [Nicotiana plumbaginifolia]	427	0.71941	0.715669	0.0037401	0.00126593	0.0149216
At4g09440	68417.m01554	hypothetical protein contains Pfam PF04510 : Family of unknown function (DUF577); common family comprised of At4g09440, At1g66000, At1g66060	178	0.724901	0.717863	0.00703879	0.00187013	0.0149443
At1g54420	68414.m06208	hypothetical protein	121	0.694675	0.684121	0.0105537	0.00285947	0.0149662
At4g25760	68417.m03708	expressed protein	130	0.725584	0.718378	0.00720573	0.00143224	0.014969
At3g49930	68416.m05460	zinc finger (C2H2 type) family protein contains Pfam profile: PF00096 zinc finger, C2H2 type	216	0.713412	0.707753	0.00565987	0.00146933	0.0150007
At1g01140.3	68414.m00020	CBL-interacting protein kinase 9 (CIPK9) identical to CBL-interacting protein kinase 9 [Arabidopsis thaliana] gi|13249117|gb|AAK16684; contains Pfam profiles PF00069: Protein kinase domain	452	0.720692	0.716794	0.00389746	0.00146167	0.0151044
At1g78520	68414.m09152	glycosyl hydrolase family protein 17 similar to glucan endo-1,3-beta-glucosidase precursor SP:P52409 from [Triticum aestivum]; C terminal homology only	115	0.730668	0.722245	0.00842312	0.00174142	0.0152106
At1g13640	68414.m01603	phosphatidylinositol 3- and 4-kinase family protein low similarity to phosphatidylinositol 4-kinase type-II beta [Homo sapiens] GI:20159767; contains Pfam profile PF00454: Phosphatidylinos	623	0.714509	0.711054	0.00345536	0.00158856	0.0152364
At1g22110	68414.m02764	expressed protein	283	0.718063	0.712947	0.00511567	0.00158175	0.0152379
At4g07390	68417.m01134	PQ-loop repeat family protein / transmembrane family protein similar to SP|Q60441 Mannose-P-dolichol utilization defect 1 protein (Suppressor of Lec15 and Lec35 glycosylation mutation) {Cr	236	0.708718	0.702465	0.00625383	0.00197396	0.0152942
At5g10360	68418.m01202	40S ribosomal protein S6 (RPS6B)	250	0.70882	0.703137	0.00568236	0.00173009	0.0153843
At5g58980	68418.m07389	ceramidase family protein contains Pfam domain, PF04734: Neutral/alkaline nonlysosomal ceramidase	734	0.714087	0.710983	0.00310408	0.00151691	0.0154158
At2g22270	68415.m02644	expressed protein	329	0.72448	0.720247	0.00423257	0.00126501	0.0154437
At5g41750	68418.m05080	disease resistance protein (TIR-NBS-LRR class), putative domain signature TIR-NBS-LRR exists, suggestive of a disease resistance protein.	1069	0.716218	0.713296	0.00292222	0.00196035	0.0154673
At5g41750.2	68418.m05081	disease resistance protein (TIR-NBS-LRR class), putative domain signature TIR-NBS-LRR exists, suggestive of a disease resistance protein.	1069	0.716218	0.713296	0.00292222	0.00196035	0.0154673
At1g03960.2	68414.m00382	calcium-binding EF hand family protein contains Pfam profile: PF00036 EF hand	390	0.72979	0.725333	0.00445703	0.00166533	0.0155074
At1g19940	68414.m02499	glycosyl hydrolase family 9 protein similar to endo-beta-1,4-D-glucanase GI:4165132 from [Lycopersicon esculentum]	516	0.719417	0.715712	0.00370485	0.00152265	0.0155134
At1g73120	68414.m08454	expressed protein	110	0.733717	0.727411	0.00630619	0.000940514	0.0155163
At2g26970	68415.m03235	exonuclease family protein contains exonuclease domain, Pfam:PF00929	223	0.722938	0.717184	0.00575399	0.00158833	0.0155415
At5g61380	68418.m07701	ABI3-interacting protein 1 (AIP1) identical to pseudo-response regulator 1 GI:7576354 from [Arabidopsis thaliana]; timing of CAB expression 1 protein (TOC1) GI:9247019; contains Pfam profi	619	0.718601	0.715267	0.00333423	0.00148063	0.0155478
At2g20620	68415.m02415	expressed protein contains Pfam profile PF04776: Protein of unknown function (DUF626)	287	0.724759	0.719882	0.00487753	0.00147166	0.0156217
At2g44550	68415.m05543	glycosyl hydrolase family 9 protein	491	0.715708	0.712163	0.00354506	0.00133011	0.0156248
At5g63470	68418.m07968	CCAAT-box binding transcription factor Hap5a, putative	251	0.721578	0.716839	0.00473916	0.0012157	0.0156436
At1g13120	68414.m01521	expressed protein contains Prosite PS00012: Phosphopantetheine attachment site; similar to GLE1 (GI:3288817) {Homo sapiens}; EST gb|N37870 comes from this gene	612	0.721789	0.718428	0.0033606	0.00149302	0.0157146
At3g59130	68416.m06592	DC1 domain-containing protein contains Pfam profile PF03107: DC1 domain	330	0.735347	0.731493	0.00385416	0.00105934	0.0157324
At4g18070.2	68417.m02689	expressed protein	229	0.721713	0.716427	0.00528595	0.00138331	0.0157499
At2g41540	68415.m05133	NAD-dependent glycerol-3-phosphate dehydrogenase family protein weak similarity to SP|P46919 Glycerol-3-phosphate dehydrogenase [NAD(P)+] (EC 1.1.1.94) {Bacillus subtilis}; contains Pfam p	463	0.71266	0.70835	0.00431039	0.00185976	0.0157501
At2g41540.2	68415.m05134	NAD-dependent glycerol-3-phosphate dehydrogenase family protein weak similarity to SP|P46919 Glycerol-3-phosphate dehydrogenase [NAD(P)+] (EC 1.1.1.94) {Bacillus subtilis}; contains Pfam p	463	0.71266	0.70835	0.00431039	0.00185976	0.0157501
At1g64710	68414.m07337	alcohol dehydrogenase, putative similar to alcohol dehydrogenase GI:551257 from [Nicotiana tabacum]	397	0.715092	0.710856	0.00423602	0.00154025	0.0157542
At2g36080.2	68415.m04431	DNA-binding protein, putative strong similarity to DNA-binding proteins from [Arabidopsis thaliana] RAV1 GI:3868857, RAV2 GI:3868859; contains Pfam profile PF02362: B3 DNA binding domain	174	0.724233	0.717902	0.00633093	0.00150797	0.0157565
At3g18485	68416.m02349	hypothetical protein	387	0.715314	0.710994	0.00431982	0.00156166	0.01576
At1g48405	68414.m05407	hypothetical protein	298	0.720697	0.715387	0.00531046	0.00181776	0.015771
At4g36500	68417.m05182	expressed protein	123	0.714666	0.706561	0.00810539	0.00174951	0.0158109
At2g18140	68415.m02111	peroxidase, putative similar to peroxidase ATP6a [Arabidopsis thaliana] gi|1429215|emb|CAA67310	338	0.71207	0.706996	0.00507455	0.00188493	0.0158228
At1g22480	68414.m02809	plastocyanin-like domain-containing protein	175	0.704705	0.69883	0.00587542	0.00130859	0.0158329
At1g69450	68414.m07980	early-responsive to dehydration protein-related / ERD protein-related low similarity to ERD4 protein (early-responsive to dehydration stress) [Arabidopsis thaliana] GI:15375406; contains P	647	0.715726	0.712172	0.0035536	0.00177154	0.0158746
At1g36763	68414.m04575	hypothetical protein	105	0.715355	0.705931	0.00942464	0.00202386	0.0159089
At5g63970	68418.m08032	copine-related low similarity to SP|Q99829 Copine I {Homo sapiens}	368	0.72098	0.716703	0.00427634	0.0014605	0.0159138
At5g05620	68418.m00612	tubulin gamma-2 chain / gamma-2 tubulin (TUBG2) identical to SP|P38558 Tubulin gamma-2 chain (Gamma-2 tubulin) {Arabidopsis thaliana}	475	0.71695	0.71287	0.00407936	0.00171637	0.0159358
At1g12270	68414.m01419	stress-inducible protein, putative similar to sti (stress inducible protein) [Glycine max] GI:872116; contains Pfam profile PF00515 TPR Domain	573	0.721879	0.718749	0.00312942	0.00121862	0.0159408
At1g48860.2	68414.m05470	3-phosphoshikimate 1-carboxyvinyltransferase, putative / 5-enolpyruvylshikimate-3-phosphate, putative / EPSP synthase, putative strong similarity to 5-enolpyruvylshikimate-3-phosphate (EPS	490	0.71087	0.707046	0.00382348	0.00155577	0.0159455
At2g45400	68415.m05646	dihydroflavonol 4-reductase family / dihydrokaempferol 4-reductase family similar to dihydroflavonol 4-reductase (SP:P51102), vestitone reductase (Medicago sativa, GI:973249)	365	0.716884	0.712574	0.00431066	0.00147325	0.015952
At3g09900	68416.m01180	Ras-related GTP-binding protein, putative similar to GTP-binding protein GI:871510 from [Pisum sativum]; contains Pfam profile: PF00071 Ras family	219	0.722929	0.717176	0.00575313	0.00157482	0.0159599
At4g01070	68417.m00145	UDP-glucoronosyl/UDP-glucosyl transferase family protein contains Pfam profile: PF00201 UDP-glucoronosyl and UDP-glucosyl transferase	481	0.705558	0.701522	0.00403548	0.00170377	0.016009
At2g17500	68415.m02022	auxin efflux carrier family protein contains auxin efflux carrier domain, Pfam:PF03547	397	0.716252	0.711481	0.00477143	0.00196662	0.0160246
At2g17500.2	68415.m02023	auxin efflux carrier family protein contains auxin efflux carrier domain, Pfam:PF03547	397	0.716252	0.711481	0.00477143	0.00196662	0.0160246
At2g17500.3	68415.m02024	auxin efflux carrier family protein contains auxin efflux carrier domain, Pfam:PF03547	397	0.716252	0.711481	0.00477143	0.00196662	0.0160246
At5g01980	68418.m00117	zinc finger (C3HC4-type RING finger) family protein contains Pfam profile: PF00097 zinc finger, C3HC4 type (RING finger)	494	0.712886	0.708719	0.00416757	0.00186958	0.016086
At1g58260	68414.m06625	cytochrome P450 family protein similar to cytochrome P450 GI:984542 from [Sorghum bicolor]	531	0.724476	0.720543	0.00393388	0.00179192	0.0161187
At2g46780	68415.m05836	RNA recognition motif (RRM)-containing protein contains InterPro entry IPR000504: RNA-binding region RNP-1 (RNA recognition motif) (RRM)	305	0.715601	0.710733	0.00486718	0.00157642	0.0161422
At2g44800	68415.m05575	oxidoreductase, 2OG-Fe(II) oxygenase family protein similar to flavonol synthase SP|Q96330 {Arabidopsis thaliana}, SP|Q07512 {Petunia hybrida}; contains Pfam profile PF03171: oxidoreductas	358	0.720307	0.71566	0.00464654	0.00168682	0.0161527
At1g57860	68414.m06565	60S ribosomal protein L21 similar to 60S ribosomal protein L21 GI:3885884 from [Oryza sativa]	165	0.721266	0.715473	0.00579318	0.00120857	0.0161557
At2g43220	68415.m05372	DC1 domain-containing protein contains Pfam profile PF03107: DC1 domain	539	0.72784	0.724566	0.00327383	0.00126138	0.0161745
At4g14740	68417.m02266	expressed protein	476	0.714914	0.711205	0.00370868	0.00142951	0.0161745
At4g14740.2	68417.m02267	expressed protein	476	0.714914	0.711205	0.00370868	0.00142951	0.0161745
At3g12140	68416.m01510	emsy N terminus domain-containing protein / ENT domain-containing protein contains Pfam profile PF03735: ENT domain	328	0.720148	0.71551	0.0046378	0.00154049	0.0161762
At3g12140.2	68416.m01511	emsy N terminus domain-containing protein / ENT domain-containing protein contains Pfam profile PF03735: ENT domain	328	0.720148	0.71551	0.0046378	0.00154049	0.0161762
At4g07520	68417.m01174	hypothetical protein contains Pfam profile PF03384: Drosophila protein of unknown function, DUF287	735	0.732836	0.73043	0.00240559	0.000929171	0.0161968
At3g62860	68416.m07062	esterase/lipase/thioesterase family protein similar to monoglyceride lipase from [Homo sapiens] GI:14594904, [Mus musculus] GI:2632162; contains Interpro entry IPR000379	349	0.722369	0.717866	0.00450271	0.00154867	0.0162784
At5g38050	68418.m04585	hypothetical protein	282	0.720357	0.715423	0.00493318	0.00150601	0.0163926
At1g35510	68414.m04407	expressed protein contains Pfam PF03138: Plant protein family. The function of this family of plant proteins is unknown; previously annotated as 'growth regulator protein -related' based	569	0.713864	0.710118	0.00374527	0.00175348	0.0164427
At2g30070	68415.m03658	potassium transporter (KUP1) identical to potassium transporter [Arabidopsis thaliana] gi|2654088|gb|AAB87687; KUP/HAK/KT Transporter family member, PMID:11500563	713	0.715699	0.712444	0.00325476	0.00166217	0.0165157
At1g43130	68414.m04968	expressed protein contains Pfam domain, PF04367: Protein of unknown function (DUF502)	262	0.719879	0.714632	0.00524708	0.00158789	0.0165294
At3g08590	68416.m00997	2,3-biphosphoglycerate-independent phosphoglycerate mutase, putative / phosphoglyceromutase, putative strong similarity to SP|Q42908 2,3-bisphosphoglycerate-independent phosphoglycerate mu	561	0.712902	0.709532	0.00337024	0.00140359	0.0165569
At3g08590.2	68416.m00998	2,3-biphosphoglycerate-independent phosphoglycerate mutase, putative / phosphoglyceromutase, putative strong similarity to SP|Q42908 2,3-bisphosphoglycerate-independent phosphoglycerate mu	561	0.712902	0.709532	0.00337024	0.00140359	0.0165569
At1g07700	68414.m00828	thioredoxin family protein low similarity to thioredoxin [Gallus gallus] GI:212766; contains Pfam profile: PF00085 Thioredoxin	205	0.718734	0.712585	0.00614868	0.00170739	0.0165631
At1g52315	68414.m05903	expressed protein	348	0.717795	0.712613	0.00518144	0.00205845	0.0165675
At5g02750	68418.m00217	zinc finger (C3HC4-type RING finger) family protein contains Pfam profile: PF00097 zinc finger, C3HC4 type (RING finger)	284	0.715003	0.709198	0.00580444	0.00210855	0.0165762
At5g53895	68418.m06704	hypothetical protein	130	0.721922	0.715805	0.00611679	0.0010723	0.0165945
At5g08420	68418.m00992	expressed protein	392	0.728839	0.724878	0.00396144	0.00135784	0.0166481
At2g26700	68415.m03203	protein kinase family protein contains Pfam PF00069: Protein kinase domain	526	0.719792	0.716081	0.0037115	0.00160001	0.0166666
At3g62410	68416.m07011	CP12 domain-containing protein contains Pfam domain PF02672: CP12 domain	132	0.724968	0.718811	0.00615674	0.00110499	0.016671
At2g41710	68415.m05154	ovule development protein, putative similar to ovule development protein AINTEGUMENTA (GI:1209099) [Arabidopsis thaliana];Pfam domain (PF00847)	424	0.714234	0.710148	0.0040859	0.00156335	0.0166745
At5g25980.2	68418.m03091	glycosyl hydrolase family 1 protein contains Pfam PF00232 : Glycosyl hydrolase family 1 domain; TIGRFAM TIGR01233: 6-phospho-beta-galactosidase; identical to thioglucosidase (GI:871992) [A	548	0.718278	0.714744	0.00353388	0.0015122	0.0166959
At5g38450	68418.m04648	cytochrome P450 family protein similar to cytochrome P450 72A1 (SP:Q05047) [Catharanthus roseus]	519	0.714956	0.710825	0.00413038	0.0019569	0.0167056
At1g67580	68414.m07699	protein kinase family protein contains protein kinase domain, Pfam:PF00069	753	0.716372	0.713252	0.00311923	0.00161955	0.0167139
At4g31980	68417.m04547	expressed protein contains Pfam profile PF03140: Plant protein of unknown function	681	0.712614	0.709049	0.00356461	0.00191429	0.0167479
At1g18770	68414.m02340	zinc finger (C3HC4-type RING finger) family protein contains Pfam profile: PF00097 zinc finger, C3HC4 type (RING finger)	107	0.732828	0.725041	0.00778736	0.00143572	0.0167548
At3g27490	68416.m03437	DC1 domain-containing protein contains Pfam profile PF03107: DC1 domain	683	0.722883	0.719767	0.00311677	0.00146816	0.0167588
At1g75620	68414.m08786	glyoxal oxidase-related contains similarity to glyoxal oxidase precursor [Phanerochaete chrysosporium] gi|1050302|gb|AAA87594	548	0.711077	0.707313	0.00376393	0.00171854	0.0167744
At3g16140	68416.m02038	photosystem I reaction center subunit VI, chloroplast, putative / PSI-H, putative (PSAH1) identical to SP|Q9SUI7; similar to PSI-H precursor [Nicotiana sylvestris] GI:407353; contains Pfam	146	0.699645	0.692277	0.00736777	0.00175439	0.0167749
At3g56100	68416.m06235	leucine-rich repeat transmembrane protein kinase, putative hypothetical proteins - Arabidopsis thaliana	720	0.703269	0.69966	0.00360954	0.00207773	0.0168006
At5g40440	68418.m04904	mitogen-activated protein kinase kinase (MAPKK), putative (MKK3) similar to NPK2 [Nicotiana tabacum] gi|862342|dbj|BAA06731; mitogen-activated protein kinase kinase (MAPKK) family, PMID:12	521	0.710972	0.707029	0.00394315	0.00179456	0.0168088
At2g17280	68415.m01996	phosphoglycerate/bisphosphoglycerate mutase family protein contains Pfam profile PF00300: phosphoglycerate mutase family	272	0.717095	0.711862	0.005233	0.00165062	0.0168233
At3g48740	68416.m05322	nodulin MtN3 family protein similar to MtN3 GI:1619602 (root nodule development) from [Medicago truncatula]	290	0.712057	0.706773	0.00528394	0.00179794	0.016914
At4g26610	68417.m03835	protein kinase, putative similar to protein kinase G11A [Oryza sativa] SWISS-PROT:P47997	507	0.712012	0.708388	0.0036243	0.00148215	0.0170142
At3g04440	68416.m00470	expressed protein contains Pfam domain, PF04515: Protein of unknown function, DUF580	483	0.712128	0.707878	0.00424965	0.00194207	0.0170323
At1g70870	68414.m08176	major latex protein-related / MLP-related low similarity to major latex protein {Papaver somniferum}[GI:294060] ; contains Pfam profile PF00407: Pathogenesis-related protein Bet v I family	140	0.744291	0.737597	0.00669437	0.00139744	0.0170503
At3g44110	68416.m04727	DNAJ heat shock protein, putative (J3) identical to AtJ3 [Arabidopsis thaliana] GI:2641638, strong similarity to several plant DnaJ proteins from PGR; contains Pfam profiles PF00226 DnaJ d	421	0.719936	0.716334	0.00360183	0.0012183	0.0171162
At5g16000	68418.m01871	leucine-rich repeat family protein / protein kinase family protein contains Pfam domains PF00560: Leucine Rich Repeat and PF00069: Protein kinase domain	639	0.711798	0.708164	0.00363401	0.00188286	0.0171285
At3g07810.2	68416.m00956	heterogeneous nuclear ribonucleoprotein, putative / hnRNP, putative contains Pfam profile: PF00076 RNA recognition motif. (a.k.a. RRM, RBD, or RNP domain)	496	0.711766	0.708645	0.00312059	0.00107827	0.0171519
At4g10700	68417.m01750	hypothetical protein	248	0.731857	0.726459	0.00539821	0.00161358	0.0171588
At1g44790	68414.m05131	ChaC-like family protein contains Pfam profile: PF04752 ChaC-like protein	200	0.720045	0.714732	0.00531268	0.00126053	0.017165
At2g43610	68415.m05421	glycoside hydrolase family 19 protein similar to chitinase GI:17799 from [Brassica napus]; contains Pfam profiles PF00182: Chitinase class I, PF00187: Chitin recognition protein	282	0.717419	0.713172	0.00424792	0.00113763	0.0172169
At3g49670	68416.m05429	leucine-rich repeat transmembrane protein kinase, putative CLAVATA1 receptor kinase, Arabidopsis thaliana, EMBL:ATU96879	1003	0.701209	0.698117	0.00309184	0.00214435	0.0172338
At2g24450	68415.m02922	fasciclin-like arabinogalactan family protein similar to fasciclin-like arabinogalactan-protein 1 [Arabidopsis thaliana] gi|13377776|gb|AAK20857	281	0.7033	0.698383	0.00491796	0.0015206	0.0172522
At5g25960	68418.m03088	hypothetical protein various predicted proteins, Arabidopsis thaliana contains Pfam profile PF03080: Arabidopsis proteins of unknown function	353	0.724877	0.72071	0.0041672	0.00137261	0.0172882
At2g48070	68415.m06016	expressed protein	198	0.719961	0.71358	0.00638096	0.0018054	0.0172936
At2g48070.2	68415.m06017	expressed protein	198	0.719961	0.71358	0.00638096	0.0018054	0.0172936
At2g36100	68415.m04433	integral membrane family protein contains TIGRFAM TIGR01569 : plant integral membrane protein TIGR01569; contains Pfam PF04535 : Domain of unknown function (DUF588)	207	0.7061	0.700029	0.0060713	0.0017088	0.017296
At5g59340	68418.m07435	homeobox-leucine zipper transcription factor family protein similar to wuschel protein (GI:22087128) [Arabidopsis thaliana]	232	0.718724	0.713319	0.00540435	0.00151863	0.0173293
At5g53930	68418.m06710	expressed protein	530	0.719637	0.715932	0.00370542	0.00163108	0.017334
At2g26900	68415.m03227	bile acid:sodium symporter family protein low similarity to SP|Q12908 Ileal sodium/bile acid cotransporter {Homo sapiens}; contains Pfam profile PF01758: Sodium Bile acid symporter family	410	0.700931	0.696171	0.00476021	0.00208308	0.0173492
At3g54720	68416.m06054	glutamate carboxypeptidase, putative (AMP1) identical to GI:15624092 glutamate carboxypeptidase {Arabidopsis thaliana}; ileal peptidase, Rattus norvegicus, EMBL:AF009921; identical to cDN	706	0.708016	0.704702	0.00331372	0.00174045	0.0174073
At3g57670	68416.m06425	zinc finger (C2H2 type) protein (WIP2) identical to WIP2 protein [Arabidopsis thaliana] gi|18027012|gb|AAL55722; contains Pfam domain, PF00096: Zinc finger, C2H2 type	384	0.727802	0.724039	0.00376329	0.00122158	0.0174314
At4g16860	68417.m02547	disease resistance protein (TIR-NBS-LRR class), putative domain signature TIR-NBS-LRR exists, suggestive of a disease resistance protein.	1148	0.715043	0.712186	0.00285672	0.00210581	0.0174613
At1g19010	68414.m02365	expressed protein	320	0.714323	0.709511	0.00481203	0.00166648	0.0174876
At3g52130	68416.m05722	protease inhibitor/seed storage/lipid transfer protein (LTP) family protein similar to cysteine-rich 5B protein - Lycopersicon esculentum, PIR2:S39552 [GI:415833]; contains Pfam protease i	126	0.714028	0.706118	0.00791013	0.00177336	0.0174945
At4g02990	68417.m00406	mitochondrial transcription termination factor family protein / mTERF family protein weak similarity to mtDBP protein [Paracentrotus lividus] GI:4584695; contains Pfam profile PF02536: mTE	542	0.713548	0.709566	0.0039814	0.0019334	0.0175146
At3g59845	68416.m06678	NADP-dependent oxidoreductase, putative similar to probable NADP-dependent oxidoreductase (zeta-crystallin homolog) P1 [SP|Q39172][gi:886428] and P2 [SP|Q39173][gi:886430], Arabidopsis tha	347	0.719894	0.71544	0.00445422	0.00154975	0.0175293
At5g24820	68418.m02932	aspartyl protease family protein low similarity to CND41, chloroplast nucleoid DNA binding protein [Nicotiana tabacum] GI:2541876; contains Pfam profile PF00026: Eukaryotic aspartyl protea	408	0.705791	0.701204	0.00458771	0.00193323	0.0175337
At2g31840	68415.m03888	expressed protein	351	0.730743	0.726668	0.00407551	0.00131286	0.0175458
At2g14720	68415.m01656	vacuolar sorting receptor, putative identical to GB:U79960 GI:1737220; contains a calcium-binding EGF-like domain signature	629	0.724307	0.721358	0.00294836	0.00123141	0.0175504
At2g14720.2	68415.m01657	vacuolar sorting receptor, putative identical to GB:U79960 GI:1737220; contains a calcium-binding EGF-like domain signature	629	0.724307	0.721358	0.00294836	0.00123141	0.0175504
At4g25410	68417.m03655	basix helix-loop-helix (bHLH) family protein contains Pfam profile: PF00010 helix-loop-helix DNA-binding domain	222	0.712789	0.707091	0.00569733	0.00162411	0.0175849
At4g40010	68417.m05665	serine/threonine protein kinase, putative similar to serine-threonine protein kinase [Triticum aestivum] gi|2055374|gb|AAB58348	351	0.721708	0.717297	0.00441124	0.00154008	0.0176054
At3g53460.2	68416.m05901	29 kDa ribonucleoprotein, chloroplast / RNA-binding protein cp 29 nearly identical to SP|Q43349 29 kDa ribonucleoprotein, chloroplast precursor (RNA-binding protein cp29) {Arabidopsis thal	335	0.705981	0.701528	0.00445275	0.00149781	0.0176097
At3g56000	68416.m06222	glycosyl transferase family 2 protein similar to beta-(1-3)-glucosyl transferase GB:AAC62210 GI:3687658 from [Bradyrhizobium japonicum], cellulose synthase from Agrobacterium tumeficiens [	536	0.722726	0.719038	0.00368772	0.00164462	0.0176339
At1g46480	68414.m05213	homeobox-leucine zipper transcription factor family protein similar to wuschel protein (GI:22087128) [Arabidopsis thaliana]	252	0.723878	0.71865	0.00522727	0.00155651	0.0177202
At2g25940	68415.m03113	vacuolar processing enzyme alpha / alpha-VPE identical to SP|P49047 Vacuolar processing enzyme, alpha-isozyme precursor (EC 3.4.22.-) (Alpha-VPE) {Arabidopsis thaliana}	479	0.717359	0.713699	0.0036599	0.00145175	0.0177643
At1g69040	68414.m07900	ACT domain containing protein (ACR4) low similarity to uridylyltransferase [Gluconacetobacter diazotrophicus] GI:17226253; contains Pfam profile PF01842: ACT domain	452	0.714737	0.710771	0.00396633	0.00160896	0.0177654
At1g62560	68414.m07058	flavin-containing monooxygenase family protein / FMO family protein similar to flavin-containing monooxygenase GB:AAA21178 GI:349534 SP|P32417 from [Oryctolagus cuniculus]; contains Pfam p	463	0.722164	0.718499	0.00366555	0.00140915	0.0178152
At5g20020	68418.m02382	Ras-related GTP-binding nuclear protein (RAN-2) identical to GTP-binding nuclear protein RAN-2 SP:P41917 from [Arabidopsis thaliana]	222	0.719789	0.715002	0.00478668	0.00115235	0.0178219
At5g59470	68418.m07453	PQ-loop repeat family protein / transmembrane family protein similar to SP|Q60441 Mannose-P-dolichol utilization defect 1 protein (Suppressor of Lec15 and Lec35 glycosylation mutation) (SL	240	0.711814	0.705413	0.00640126	0.00222908	0.0178454
At2g43920	68415.m05459	thiol methyltransferase, putative similar to thiol methyltransferase 1 GI:14583119 from [Brassica oleracea]	228	0.722605	0.717596	0.00500916	0.00129696	0.0178539
At5g23090	68418.m02699	TATA-binding protein-associated phosphoprotein Dr1 protein, putative (DR1) identical to Dr1 protein homolog (SP:P49592) [Arabidopsis thaliana]; similar to TATA-binding protein-associated p	160	0.731703	0.726224	0.00547948	0.00108968	0.0178793
At5g23090.2	68418.m02700	TATA-binding protein-associated phosphoprotein Dr1 protein, putative (DR1) identical to Dr1 protein homolog (SP:P49592) [Arabidopsis thaliana]; similar to TATA-binding protein-associated p	160	0.731703	0.726224	0.00547948	0.00108968	0.0178793
At1g48860	68414.m05471	3-phosphoshikimate 1-carboxyvinyltransferase, putative / 5-enolpyruvylshikimate-3-phosphate, putative / EPSP synthase, putative strong similarity to 5-enolpyruvylshikimate-3-phosphate (EPS	522	0.709325	0.70558	0.00374497	0.0016632	0.0179513
At5g06330	68418.m00709	hairpin-responsive protein, putative (HIN1) similar to harpin-induced protein hin1 ( GI:1619321) [Nicotiana tabacum]	208	0.718686	0.712502	0.00618454	0.00180846	0.0179784
At1g57660	68414.m06543	60S ribosomal protein L21 (RPL21E) similar to 60S ribosomal protein L21 GB:Q43291 GI:2851508 from [Arabidopsis thaliana]	165	0.721149	0.715473	0.00567641	0.00120857	0.0179796
At2g47470	68415.m05925	thioredoxin family protein similar to protein disulfide isomerase [Dictyostelium discoideum] GI:2627440; contains Pfam profile: PF00085 Thioredoxin	362	0.71063	0.706579	0.00405135	0.00135078	0.0179833
At3g06160	68416.m00708	transcriptional factor B3 family protein contains Pfam profile PF02362: B3 DNA binding domain	331	0.720942	0.716341	0.00460127	0.001595	0.0180368
At2g32950	68415.m04039	COP1 regulatory protein photomorphogenesis repressor; identical to COP1 regulatory protein/FUSCA protein FUS1 GI:402685 SP:P43254	676	0.719759	0.716575	0.00318412	0.00156012	0.0180426
At5g26190	68418.m03116	DC1 domain-containing protein contains Pfam profile PF03107: DC1 domain	557	0.724415	0.720766	0.00364893	0.00168856	0.0180531
At1g70260	68414.m08083	nodulin MtN21 family protein contains similarity to MtN21 [Medicago truncatula] GI:2598575; contains Pfam profile PF00892: Integral membrane protein	376	0.715903	0.711371	0.00453146	0.00175811	0.0180587
At1g66030	68414.m07494	cytochrome P450-related weak similarity to cytochrome P450 [Catharanthus roseus] GI:4688670	168	0.725811	0.718536	0.00727467	0.00202496	0.0180694
At1g62540	68414.m07056	flavin-containing monooxygenase family protein / FMO family protein similar to flavin-containing monooxygenase GB:AAA21178 GI:349534 from Oryctolagus cuniculus [SP|P32417], SP|P97501 from	458	0.723148	0.719496	0.00365227	0.0013916	0.0180737
At3g57140	68416.m06361	patatin-related contains Patatin domain PF01734	802	0.715911	0.712817	0.00309444	0.00174968	0.0180841
At3g57140.2	68416.m06362	patatin-related contains Patatin domain PF01734	802	0.715911	0.712817	0.00309444	0.00174968	0.0180841
At5g12300	68418.m01446	C2 domain-containing protein contains Pfam profile PF00168: C2 domain	375	0.730323	0.726367	0.00395607	0.00133727	0.0180885
At2g01890.2	68415.m00123	purple acid phosphatase, putative contains Pfam profile: PF00149 calcineurin-like phosphoesterase; identical to purple acid phosphatase (GI:20257479) [Arabidopsis thaliana];	308	0.725536	0.720793	0.00474331	0.00158035	0.0181293
At2g45940	68415.m05712	hypothetical protein contains Pfam profile PF03478: Protein of unknown function (DUF295)	400	0.718962	0.714594	0.00436849	0.0017422	0.0181654
At3g21900	68416.m02761	receptor-like protein kinase-related contains Pfam profile: PF01657 Domain of unknown function that is usually associated with protein kinase domain Pfam:PF00069	251	0.730748	0.725902	0.00484674	0.00134614	0.0181806
At3g53640	68416.m05925	protein kinase family protein contains protein kinase domain, Pfam:PF00069	643	0.719082	0.715794	0.00328805	0.00158724	0.0181844
At1g64820	68414.m07349	MATE efflux family protein similar to ripening regulated protein DDTFR18 [Lycopersicon esculentum] GI:12231296; contains Pfam profile PF01554: Uncharacterized membrane protein family; cont	503	0.716165	0.711985	0.00418082	0.0020076	0.0181879
At4g03130	68417.m00426	BRCT domain-containing protein contains Pfam domain, PF00533: BRCA1 C Terminus (BRCT) domain	766	0.71434	0.711261	0.00307896	0.00165818	0.0181887
At2g26980.3	68415.m03237	CBL-interacting protein kinase 3 (CIPK3) identical to CBL-interacting protein kinase 3 [Arabidopsis thaliana] gi|9280638|gb|AAF86507	442	0.722778	0.718935	0.0038432	0.00149082	0.0181911
At3g44630.3	68416.m04798	disease resistance protein RPP1-WsB-like (TIR-NBS-LRR class), putative domain signature TIR-NBS-LRR exists, suggestive of a disease resistance protein., closest Col-0 homolog to RPP1-WsB	1241	0.715771	0.713082	0.00268959	0.00205297	0.0182585
At3g05937	68416.m00674	expressed protein no suitable start codon was identified.	206	0.71598	0.709803	0.00617695	0.0017981	0.0182756
At1g48960	68414.m05487	universal stress protein (USP) family protein contains Pfam PF00582: universal stress protein family; similar to hypothetical protein GI:7770340 from [Arabidopsis thaliana]	220	0.714063	0.708193	0.00587008	0.00173442	0.0182805
At4g34580	68417.m04913	SEC14 cytosolic factor, putative / phosphoglyceride transfer protein, putative similar to phosphatidylinositol transfer-like protein III (GI:14486705) [Lotus japonicus]; similar to phospha	561	0.726635	0.723207	0.00342835	0.00150884	0.0182875
At1g44800	68414.m05132	nodulin MtN21 family protein similar to MtN21 [Medicago truncatula] GI:2598575; contains Pfam profile PF00892: Integral membrane protein	371	0.718096	0.713618	0.00447845	0.00170455	0.0183383
At4g16890	68417.m02549	disease resistance protein (TIR-NBS-LRR class), putative domain signature TIR-NBS-LRR exists, suggestive of a disease resistance protein.	1302	0.712135	0.70947	0.00266528	0.00212185	0.0184073
At3g29020	68416.m03626	myb family transcription factor (MYB110) contains Pfam profile: PF00249 myb-like DNA-binding domain	234	0.735081	0.729681	0.00539972	0.0015685	0.0185059
At4g31540	68417.m04478	exocyst subunit EXO70 family protein (EXO70-G1) tomato leucine zipper-containing protein - Lycopersicon esculentum, PIR2:S21495; contains Pfam domain PF03081: Exo70 exocyst complex subunit	688	0.711478	0.708002	0.00347546	0.0019118	0.0185392
At4g22330	68417.m03228	alkaline phytoceramidase family / aPHC family contains Pfam profile: PF05875: alkaline phytoceramidase (aPHC)	256	0.731701	0.726447	0.00525382	0.00162685	0.0185749
At3g01930.2	68416.m00144	nodulin family protein similar to nodulin-like protein [Arabidopsis thaliana] GI:3329368, nodule-specific protein Nlj70 [Lotus japonicus] GI:3329366	585	0.707859	0.7041	0.00375865	0.00190429	0.0186137
At2g27160	68415.m03264	hypothetical protein	134	0.733276	0.725745	0.00753139	0.00175301	0.0186592
At2g46530	68415.m05802	transcriptional factor B3 family protein / auxin-responsive factor AUX/IAA-related contains Pfam profiles: PF02309 AUX/IAA family, PF02362 B3 DNA binding domain	602	0.714996	0.71163	0.00336558	0.00157292	0.0186659
At2g33810	68415.m04148	squamosa promoter-binding protein-like 3 (SPL3) identical to squamosa-promoter binding protein like 3 [Arabidopsis thaliana] GI:2462081; contains Pfam profile PF03110: SBP domain	132	0.728457	0.721864	0.00659278	0.00132383	0.0186801
At2g47730	68415.m05960	glutathione S-transferase 6 (GST6) identical to GB:X95295. Based on identical cDNA hits, the translation is now 40 AAs longer at the N-terminal, and start of exon2 is also corrected.	264	0.716565	0.711218	0.00534684	0.00174474	0.0187691
At2g35280	68415.m04327	F-box family protein ; similar to SKP1 interacting partner 2 (SKIP2) TIGR_Ath1:At5g67250	164	0.725119	0.71803	0.00708954	0.00190691	0.0188043
At5g40330	68418.m04893	myb family transcription factor contains Pfam profile: PF00249 myb-like DNA-binding domain	220	0.724684	0.719099	0.00558503	0.0015925	0.0189537
At5g37370.2	68418.m04490	pre-mRNA splicing factor PRP38 family protein (SRL1) contains Pfam profile PF03371: PRP38 family	386	0.717981	0.713637	0.00434417	0.00169063	0.0189582
At2g19730	68415.m02305	60S ribosomal protein L28 (RPL28A)	144	0.718169	0.711921	0.00624865	0.00130501	0.0189617
At3g44630	68416.m04799	disease resistance protein RPP1-WsB-like (TIR-NBS-LRR class), putative domain signature TIR-NBS-LRR exists, suggestive of a disease resistance protein., closest Col-0 homolog to RPP1-WsB	1215	0.715443	0.712768	0.00267406	0.0020199	0.0190429
At3g44630.2	68416.m04800	disease resistance protein RPP1-WsB-like (TIR-NBS-LRR class), putative domain signature TIR-NBS-LRR exists, suggestive of a disease resistance protein., closest Col-0 homolog to RPP1-WsB	1215	0.715443	0.712768	0.00267406	0.0020199	0.0190429
At5g19610	68418.m02334	sec7 domain-containing protein similar to SP|Q42510 Pattern formation protein EMB30 (GNOM) {Arabidopsis thaliana}; contains Pfam profile PF01369: Sec7 domain	1376	0.718818	0.716426	0.00239169	0.0018305	0.0190575
At3g02580	68416.m00249	delta 7-sterol-C5-desaturase (STE1) identical to sterol-C5-desaturase GB:AAD12944 GI:4234768 from [Arabidopsis thaliana]	282	0.735927	0.730948	0.004979	0.00162643	0.019075
At1g05690	68414.m00590	TAZ zinc finger family protein / BTB/POZ domain-containing protein contains Pfam PF00651 : BTB/POZ domain; contains Pfam PF02135 : TAZ zinc finger; similar to p300/CBP acetyltransferase-re	365	0.719745	0.715053	0.00469238	0.00186996	0.0190807
At3g25780	68416.m03209	allene oxide cyclase, putative / early-responsive to dehydration protein, putative / ERD protein, putative similar to allene oxide cyclase GI:8977961 from [Lycopersicon esculentum]; simila	259	0.708786	0.703478	0.00530831	0.00169909	0.0191085
At3g53460	68416.m05900	29 kDa ribonucleoprotein, chloroplast / RNA-binding protein cp 29 nearly identical to SP|Q43349 29 kDa ribonucleoprotein, chloroplast precursor (RNA-binding protein cp29) {Arabidopsis thal	343	0.705527	0.701213	0.00431381	0.00148741	0.0191544
At2g37600	68415.m04613	60S ribosomal protein L36 (RPL36A)	114	0.716365	0.708346	0.00801892	0.00171025	0.019211
At3g03700	68416.m00373	expressed protein contains Pfam domain, PF04515: Protein of unknown function, DUF580	483	0.711325	0.707162	0.00416235	0.00195318	0.0192327
At2g40450	68415.m04992	speckle-type POZ protein-related contains Pfam PF00651 : BTB/POZ domain	210	0.720698	0.714582	0.00611579	0.00183533	0.0192853
At3g54940.2	68416.m06090	cysteine proteinase, putative contains similarity to cysteine proteinase GI:479060 from [Glycine max]	212	0.719098	0.714005	0.00509365	0.00128731	0.0193635
At3g28560	68416.m03566	hypothetical protein similar to mitochondrial protein-like protein (GI:11559424) [Cucumis sativus]	258	0.729329	0.72399	0.00533891	0.0017212	0.0193655
At4g17730	68417.m02647	syntaxin 23 (SYP23) / PEP12-like protein identical to SP|O04378 Syntaxin 23 (AtSYP23) (AtPLP) (AtPEP12-like protein) {Arabidopsis thaliana}	256	0.712103	0.70685	0.00525276	0.00165358	0.0193774
At5g11940	68418.m01396	subtilase family protein contains similarity to subtilase; SP1 GI:9957714 from [Oryza sativa]	763	0.714532	0.711666	0.0028667	0.00146886	0.0194089
At5g17410.2	68418.m02043	tubulin family protein similar to spindle pole body protein [Homo sapiens][GI:2801701][PMID:9566967], gamma-tubulin ring protein Dgrip84 [Drosophila melanogaster][GI:4689225][PMID: 1003779	680	0.714098	0.710541	0.00355705	0.00201808	0.0194717
At3g10000	68416.m01200	DNA-binding protein-related similar to GT-2 factor [Arabidopsis thaliana GI:416490	497	0.730801	0.727307	0.00349407	0.00142342	0.0194787
At5g05190	68418.m00553	expressed protein similar to unknown protein (emb|CAB88044.1)	616	0.712495	0.709251	0.00324417	0.00152275	0.0195379
At3g63450	68416.m07144	RNA recognition motif (RRM)-containing protein contains InterPro entry IPR000504: RNA-binding region RNP-1 (RNA recognition motif) (RRM)	400	0.713374	0.709012	0.00436297	0.00178909	0.019557
At2g21740	68415.m02586	hypothetical protein	126	0.714308	0.706496	0.00781229	0.00180696	0.0195585
At3g18870	68416.m02397	mitochondrial transcription termination factor-related / mTERF-related contains Pfam profile PF02536: mTERF	275	0.711567	0.705932	0.00563505	0.00205243	0.019572
At2g15080	68415.m01718	disease resistance family protein contains leucine rich-repeat (LRR) domains Pfam:PF00560, INTERPRO:IPR001611; similar to Cf-2.2 [Lycopersicon pimpinellifolium] gi|1184077|gb|AAC15780	984	0.70959	0.706479	0.00311115	0.00223916	0.0195843
At2g15080.2	68415.m01719	disease resistance family protein contains leucine rich-repeat (LRR) domains Pfam:PF00560, INTERPRO:IPR001611; similar to Cf-2.2 [Lycopersicon pimpinellifolium] gi|1184077|gb|AAC15780	984	0.70959	0.706479	0.00311115	0.00223916	0.0195843
At5g41770	68418.m05086	crooked neck protein, putative / cell cycle protein, putative similar to Swiss-Prot:P17886 crooked neck protein [Drosophila melanogaster]	706	0.726265	0.723162	0.00310324	0.0015997	0.0196242
At2g45910	68415.m05709	protein kinase family protein / U-box domain-containing protein contains Pfam profiles PF00069 Eukaryotic protein kinase domain, PF04564: U-box domain; supported by tandem duplication of	835	0.713634	0.710628	0.0030064	0.00177617	0.0196357
At1g08640	68414.m00959	expressed protein	295	0.716553	0.711353	0.00519955	0.00187716	0.0196406
At1g31630	68414.m03884	MADS-box family protein similar to MADS-box protein NMH 7 GI:2827300 from [Medicago sativa]	340	0.716067	0.712148	0.00391936	0.00122943	0.019646
At4g18970	68417.m02794	GDSL-motif lipase/hydrolase family protein similar to family II lipases EXL3 GI:15054386, EXL1 GI:15054382, EXL2 GI:15054384 from [Arabidopsis thaliana]; contains Pfam profile PF00657: GDS	362	0.719985	0.715992	0.00399309	0.00135889	0.019653
At5g54290	68418.m06762	cytochrome c biogenesis protein family low similarity to cytochrome c biogenesis protein CcdA [Paracoccus pantotrophus] GI:11095328; contains Pfam profile PF02683: Cytochrome C biogenesis	355	0.691408	0.686339	0.0050689	0.00214758	0.019657
At3g50450	68416.m05518	hypersensitive response protein 1 (HR1) identical to HR1 [Arabidopsis thaliana] GI:12958166; contains Pfam profile PF05659: Arabidopsis broad-spectrum mildew resistance protein RPW8	190	0.724479	0.717358	0.00712049	0.00226938	0.0196844
At4g31860.2	68417.m04527	protein phosphatase 2C, putative / PP2C, putative protein phosphatase 2C, Schizosaccharomyces pombe, PIR2:S54297	276	0.724177	0.719529	0.00464779	0.00140524	0.0197086
At5g49780	68418.m06165	leucine-rich repeat transmembrane protein kinase, putative	1007	0.709738	0.70695	0.00278813	0.00184534	0.0197167
At1g34050	68414.m04221	ankyrin repeat family protein contains ankyrin repeat domains, Pfam:PF00023	574	0.717028	0.713376	0.00365218	0.00180586	0.0197449
At1g64230	68414.m07276	ubiquitin-conjugating enzyme, putative identical or nearly so to Ubiquitin-conjugating enzymes SP|P35132, SP|P35131, SP|P35133 from {Arabidopsis thaliana}; contains Pfam profile PF00179: U	149	0.72622	0.719858	0.00636178	0.00142261	0.0197535
At3g45940	68416.m04971	alpha-xylosidase, putative strong similarity to alpha-xylosidase precursor GI:4163997 from [Arabidopsis thaliana]	869	0.718918	0.716179	0.00273925	0.00153827	0.0197543
At4g32510	68417.m04627	anion exchange family protein anion exchange protein 2, Homo sapiens, PIR2:S21086	711	0.7156	0.712227	0.00337375	0.00191008	0.0197778
At1g21390	68414.m02676	expressed protein	249	0.724811	0.719502	0.00530987	0.0016584	0.0198194
At2g33850	68415.m04155	expressed protein contains 1 transmembrane domain; similar to Protein E6 (Swiss-Prot:Q01197) [Gossypium hirsutum]	268	0.73175	0.727959	0.0037911	0.000909981	0.0198243
At4g05523	68417.m00840	hypothetical protein	222	0.730794	0.725762	0.00503216	0.00132842	0.0198366
At1g31950	68414.m03927	terpene synthase/cyclase family protein similar to sesquiterpene synthases [GI:11934937][Lycopersicon hirsutum], [GI:11934933][Lycopersicon esculentum]; contains Pfam profile: PF01397: Ter	607	0.720422	0.716896	0.00352631	0.00178508	0.0198768
At3g13210	68416.m01653	crooked neck protein, putative / cell cycle protein, putative similar to Swiss-Prot:P17886 crooked neck protein [Drosophila melanogaster]	658	0.726136	0.722994	0.00314216	0.00153662	0.0198833
At1g80930	68414.m09495	MIF4G domain-containing protein / MA3 domain-containing protein similar to SP|Q9P6R9 Cell cycle control protein cwf22 {Schizosaccharomyces pombe}; contains Pfam profiles PF02854: MIF4G dom	901	0.715924	0.713008	0.0029164	0.00181372	0.0199139
At5g51590	68418.m06396	DNA-binding protein-related contains Pfam domain PF03479: Domain of unknown function (DUF296), found in AT-hook motifs Pfam:PF02178	420	0.709743	0.706034	0.00370911	0.00136849	0.0199482
At4g29940	68417.m04259	pathogenesis-related homeodomain protein (PRHA) identical to Pathogenesis-related homeodomain protein (PRHA) (SP:P48785) [Arabidopsis thaliana)	797	0.725332	0.722609	0.00272307	0.0013997	0.0199489
At4g29610	68417.m04220	cytidine deaminase, putative / cytidine aminohydrolase, putative identical to cytidine deaminase 6 (CDA6) [Arabidopsis thaliana] GI:3818575, cytidine deaminase homolog DesD [Arabidopsis th	294	0.71511	0.710535	0.00457483	0.00145774	0.0199632
At1g32560	68414.m04018	late embryogenesis abundant group 1 domain-containing protein / LEA group 1 domain-containing protein contains Pfam domain, PF03760: Late embryogenesis abundant (LEA) group 1	135	0.737668	0.733916	0.00375266	0.000450487	0.019973
At5g28623	68418.m03496	hypothetical protein	237	0.72633	0.721275	0.00505515	0.0014359	0.0200003
At1g76040.2	68414.m08829	calcium-dependent protein kinase, putative / CDPK, putative similar to calcium-dependent protein kinase GB:AAC25423 GI:3283996 [Nicotiana tabacum]	535	0.723707	0.720176	0.00353093	0.0015814	0.0200005
At2g39910	68415.m04905	expressed protein	437	0.714016	0.709434	0.00458198	0.00217628	0.0200255
At4g08455	68417.m01394	BTB/POZ domain-containing protein Interpro IPR000210/ PS50097: BTBB/POZ domain; similar to POZ 56 protein (GI:17483747) [Mus musculus]	244	0.717952	0.71262	0.00533242	0.00164686	0.0200587
At1g10640	68414.m01206	polygalacturonase, putative / pectinase, putative similar to polygalacturonase PG1 GI:5669846, PG2 GI:5669848 from [Glycine max]; contains PF00295: Glycosyl hydrolases family 28 (polygalac	381	0.722857	0.719103	0.00375385	0.00127449	0.0200633
At3g29350.2	68416.m03686	two-component phosphorelay mediator 1 (HP1) identical to ATHP1 [Arabidopsis thaliana] GI:4156241	115	0.717087	0.709549	0.0075374	0.00155201	0.0200972
At5g37740	68418.m04543	C2 domain-containing protein similar to zinc finger and C2 domain protein GI:9957238 from [Arabidopsis thaliana]	169	0.720429	0.713629	0.00680058	0.00185674	0.0200995
At1g27800	68414.m03403	hypothetical protein	212	0.718215	0.712531	0.00568465	0.00162817	0.0201207
At2g35160	68415.m04313	SET domain-containing protein (SUVH5) identical to SUVH5 [Arabidopsis thaliana] GI:13517751; contains Pfam profiles PF00856: SET domain, PF05033: Pre-SET motif, PF02182: YDG/SRA domain; id	795	0.720502	0.717708	0.00279397	0.00147547	0.0201391
At5g21140	68418.m02524	expressed protein	313	0.716715	0.712096	0.00461825	0.00158717	0.0201398
At2g20770	68415.m02441	lanthionine synthetase C-like family protein contains Pfam domain, PF05147: Lanthionine synthetase C-like protein	406	0.711081	0.706852	0.00422877	0.00172653	0.0201508
At2g40050	68415.m04921	DC1 domain-containing protein contains Pfam profile PF03107: DC1 domain	610	0.726456	0.723273	0.00318372	0.00147158	0.0201929
At4g02540	68417.m00347	DC1 domain-containing protein contains Pfam profile PF03107: DC1 domain	823	0.725323	0.722476	0.00284675	0.00158753	0.0201974
At1g33790	68414.m04177	jacalin lectin family protein similar to myrosinase binding protein homolog GI:2997767 from [Arabidopsis thaliana]; contains contains Pfam profile PF01419 jacalin-like lectin domain	446	0.717976	0.714555	0.00342036	0.00124244	0.0202175
At5g50100	68418.m06204	expressed protein contains Pfam domain PF04134: Protein of unknown function, DUF393	215	0.728399	0.723252	0.00514666	0.00135696	0.0202497
At5g50090.2	68418.m06203	expressed protein	154	0.718408	0.711324	0.00708403	0.00184165	0.0202552
At2g30490	68415.m03714	trans-cinnamate 4-monooxygenase / cinnamic acid 4-hydroxylase (C4H) (CA4H) / cytochrome P450 73 (CYP73) (CYP73A5) identical to SP|P92994| Trans-cinnamate 4-monooxygenase (EC 1.14.13.11) (C	506	0.717425	0.713564	0.00386127	0.00179838	0.0202718
At1g26780	68414.m03260	myb family transcription factor (MYB117) contains Pfam profile: PF00249 myb-like DNA-binding domain	281	0.731128	0.72641	0.00471847	0.00149189	0.0202902
At5g01890	68418.m00108	leucine-rich repeat transmembrane protein kinase, putative leucine-rich receptor-like protein (LRPKm1) - Malus domestica, EMBL:AF053127	968	0.700855	0.697799	0.00305621	0.00215737	0.0203196
At3g10330	68416.m01239	transcription initiation factor IIB-2 / general transcription factor TFIIB-2 (TFIIB2) identical to SP|Q9SS44 Transcription initiation factor IIB-2 (General transcription factor TFIIB-2) (A	313	0.716045	0.711422	0.00462259	0.00159593	0.0203215
At3g63240	68416.m07105	endonuclease/exonuclease/phosphatase family protein similar to inositol polyphosphate 5-phosphatase I (GI:10444261) and II (GI:10444263) [Arabidopsis thaliana]; contains Pfam profile PF033	548	0.717547	0.713927	0.00362053	0.00171471	0.0203409
At5g44830	68418.m05494	glycoside hydrolase family 28 protein / polygalacturonase (pectinase) family protein similar to polygalacturonase [Lycopersicon esculentum] GI:4325090; contains PF00295: Glycosyl hydrolase	333	0.72389	0.719634	0.00425625	0.00144179	0.0204032
At2g22660	68415.m02685	glycine-rich protein	820	0.713931	0.711196	0.00273542	0.00146721	0.0204297
At1g12380	68414.m01431	expressed protein	794	0.712054	0.709072	0.0029817	0.00168888	0.0204549
At1g02440	68414.m00192	ADP-ribosylation factor, putative similar to ADP-ribosylation factor GB:AAA32729 GI:166586 from (Arabidopsis thaliana)	191	0.730099	0.724638	0.00546069	0.00136279	0.0204607
At5g44313	68418.m05425	hypothetical protein	238	0.729669	0.725016	0.00465287	0.00123292	0.0204628
At3g05350	68416.m00583	aminopeptidase P, cytosolic, putative similar to cytosolic aminopeptidase P from [Homo sapiens] GI:8489879, [Rattus norvegicus] GI:2760920; contains Pfam profile PF00557: metallopeptidase	570	0.716022	0.712629	0.0033925	0.00157037	0.0204824
At5g04720	68418.m00482	disease resistance protein (CC-NBS-LRR class), putative domain signature CC-NBS-LRR exists, suggestive of a disease resistance protein.	812	0.708488	0.705241	0.00324638	0.00204866	0.0204857
At3g07860	68416.m00961	expressed protein	166	0.722345	0.7155	0.00684506	0.00186232	0.0204947
At4g21705	68417.m03143	pentatricopeptide (PPR) repeat-containing protein low similarity to DNA-binding protein [Triticum aestivum] GI:6958202; contains Pfam profile PF01535: PPR repeat	493	0.721005	0.71729	0.0037148	0.00162928	0.0205047
At1g54880	68414.m06266	hypothetical protein	64	0.750174	0.740988	0.00918572	0.00129406	0.0205363
At4g04540	68417.m00662	protein kinase family protein contains Pfam domain, PF00069: Protein kinase domain	660	0.717469	0.714233	0.00323554	0.00165589	0.0205414
At2g32780	68415.m04013	ubiquitin-specific protease 1, putative (UBP1) similar to GI:11993461	1084	0.715524	0.713107	0.00241644	0.00151708	0.0205456
At5g07840	68418.m00900	ankyrin repeat family protein contains ankyrin repeats, Pfam:PF00023	176	0.717173	0.711113	0.00605985	0.00154934	0.020555
At1g69190	68414.m07919	dihydropterin pyrophosphokinase, putative / dihydropteroate synthase, putative / DHPS, putative similar to dihydropterin pyrophosphokinase /dihydropteroate synthase [Pisum sativum] gi|1934	460	0.724758	0.720741	0.00401713	0.00178004	0.02057
At2g44360	68415.m05518	expressed protein	136	0.712916	0.705547	0.00736944	0.00177219	0.0206006
At1g73460	68414.m08504	protein kinase family protein contains protein kinase domain Pfam:PF00069	1170	0.718379	0.715995	0.00238375	0.00159526	0.0206034
At1g58470	68414.m06651	RNA-binding protein (XF41) identical to RNA binding protein GI:18181938 from (Arabidopsis thaliana); contains InterPro entry IPR000504: RNA-binding region RNP-1 (RNA recognition motif) (RR	361	0.720222	0.71675	0.00347189	0.00104446	0.0206181
At5g45480	68418.m05587	expressed protein contains Pfam domain, PF04578: Protein of unknown function, DUF594	878	0.720686	0.717757	0.00292954	0.00180866	0.0206197
At5g04160	68418.m00404	phosphate translocator-related low similarity to SP|P52178 Triose phosphate/phosphate translocator, non-green plastid, chloroplast precursor (CTPT) {Brassica oleracea}, phosphoenolpyruvate	310	0.710316	0.70514	0.00517551	0.00199346	0.0206285
At4g25750	68417.m03707	ABC transporter family protein Bactrocera tryoni membrane transporter (white) gene, PID:g3676298	578	0.698054	0.693727	0.00432676	0.00259849	0.0206434
At5g35680	68418.m04263	eukaryotic translation initiation factor 1A, putative / eIF-1A, putative / eIF-4C, putative strong similarity to translation initiation factor (eIF-1A) [Beta vulgaris] GI:17977975; contain	146	0.734798	0.728279	0.00651913	0.00149201	0.0207102
At5g35680.2	68418.m04264	eukaryotic translation initiation factor 1A, putative / eIF-1A, putative / eIF-4C, putative strong similarity to translation initiation factor (eIF-1A) [Beta vulgaris] GI:17977975; contain	146	0.734798	0.728279	0.00651913	0.00149201	0.0207102
At5g13930	68418.m01629	chalcone synthase / naringenin-chalcone synthase identical to SP|P13114	396	0.714768	0.710694	0.00407373	0.00158119	0.0207413
At3g02040	68416.m00167	glycerophosphoryl diester phosphodiesterase family protein contains Pfam profile PF03009: Glycerophosphoryl diester phosphodiesterase family	362	0.719351	0.714983	0.00436763	0.00166223	0.0207631
At4g24720	68417.m03537	hypothetical protein	210	0.718914	0.713387	0.00552685	0.00154531	0.0208042
At3g44480	68416.m04781	disease resistance protein (TIR-NBS-LRR class), putative domain signature TIR-NBS-LRR exists, suggestive of a disease resistance protein.	1195	0.715507	0.712849	0.00265884	0.00203752	0.0208641
At2g05910	68415.m00640	expressed protein contains Pfam profile PF04525: Protein of unknown function (DUF567)	192	0.722548	0.717192	0.00535636	0.00132875	0.0208703
At3g01300	68416.m00039	protein kinase, putative similar to protein kinase APK1A [Arabidopsis thaliana] Swiss-Prot:Q06548	491	0.711707	0.708004	0.00370257	0.00162659	0.0209632
At2g04550.2	68415.m00461	dual specificity protein phosphatase family protein contains Pfam profile: PF00782 dual specificity phosphatase, catalytic domain	181	0.720566	0.714864	0.00570275	0.00142382	0.0210123
At5g48840	68418.m06042	pantoate-beta-alanine ligase, putative similar to pantoate--beta-alanine ligase [Lotus japonicus] GI:2292921; contains Pfam profile PF02569: pantoate--beta-alanine ligase	311	0.716698	0.712076	0.00462143	0.00160756	0.0210416
At1g03470	68414.m00328	kinase interacting family protein similar to kinase interacting protein 1 (GI:13936326) [Petunia integrifolia]	270	0.741665	0.737035	0.00463056	0.00140176	0.0210637
At2g16740	68415.m01920	ubiquitin-conjugating enzyme, putative strong similarity to SP|P35133 Ubiquitin-conjugating enzyme E2-17 kDa 10 (EC 6.3.2.19) (Ubiquitin- protein ligase 10) (Ubiquitin carrier protein 10)	149	0.726299	0.71987	0.00642918	0.00149285	0.0211202
At5g19450	68418.m02317	calcium-dependent protein kinase 19 (CDPK19) identical to calcium-dependent protein kinase [Arabidopsis thaliana] gi|836942|gb|AAA67655	534	0.723124	0.719791	0.00333222	0.00144118	0.0212617
At5g19450.2	68418.m02318	calcium-dependent protein kinase 19 (CDPK19) identical to calcium-dependent protein kinase [Arabidopsis thaliana] gi|836942|gb|AAA67655	534	0.723124	0.719791	0.00333222	0.00144118	0.0212617
At2g33750.2	68415.m04139	purine permease, putative (PUP2) similar to purine permease [Arabidopsis thaliana] GI:7620007; contains Pfam profiles PF03151: Domain of unknown function, DUF250, PF00892: Integral membran	348	0.707912	0.703209	0.00470327	0.00187211	0.0212905
At2g01180	68415.m00029	phosphatidic acid phosphatase family protein / PAP2 family protein similar to phosphatidic acid phosphatase 2a2 [Cavia porcellus] GI:3641336; contains Pfam profile PF01569 PAP2 superfamily	328	0.718548	0.714013	0.00453563	0.00164131	0.0213012
At1g59580	68414.m06700	mitogen-activated protein kinase, putative / MAPK, putative (MPK2) identical to mitogen-activated protein kinase homolog 2 (AtMPK2)[Arabidopsis thaliana] SWISS-PROT:Q39022; PMID:12119167	377	0.720307	0.715863	0.00444451	0.0018119	0.0213135
At1g59580.2	68414.m06701	mitogen-activated protein kinase, putative / MAPK, putative (MPK2) identical to mitogen-activated protein kinase homolog 2 (AtMPK2)[Arabidopsis thaliana] SWISS-PROT:Q39022; PMID:12119167	377	0.720307	0.715863	0.00444451	0.0018119	0.0213135
At1g70580	68414.m08127	glutamate:glyoxylate aminotransferase 2 (GGT2) identical to glutamate:glyoxylate aminotransferase 2 [Arabidopsis thaliana] GI:24461829; similar to alanine aminotransferase from Panicum mil	482	0.715936	0.712244	0.00369151	0.00159872	0.0213339
At1g70580.2	68414.m08128	glutamate:glyoxylate aminotransferase 2 (GGT2) identical to glutamate:glyoxylate aminotransferase 2 [Arabidopsis thaliana] GI:24461829; similar to alanine aminotransferase from Panicum mil	482	0.715936	0.712244	0.00369151	0.00159872	0.0213339
At5g18240.5	68418.m02144	myb family transcription factor contains Pfam profile: PF00249 myb-like DNA-binding domain	401	0.716414	0.712125	0.00428981	0.00179797	0.0213873
At5g18240	68418.m02140	myb family transcription factor contains Pfam profile: PF00249 myb-like DNA-binding domain	403	0.716278	0.71201	0.00426852	0.00178905	0.0213873
At5g18240.4	68418.m02143	myb family transcription factor contains Pfam profile: PF00249 myb-like DNA-binding domain	403	0.716278	0.71201	0.00426852	0.00178905	0.0213873
At2g42930	68415.m05320	glycosyl hydrolase family protein 17 similar to elicitor inducible chitinase Nt-SubE76 GI:11071974 from [Nicotiana tabacum]	135	0.725325	0.719136	0.0061896	0.00126064	0.0214078
At2g20700	68415.m02430	expressed protein	164	0.713197	0.706571	0.0066257	0.00175641	0.021454
At4g20320	68417.m02967	CTP synthase, putative / UTP--ammonia ligase, putative similar to SP|P17812 CTP synthase (EC 6.3.4.2) (UTP--ammonia ligase) {Homo sapiens}; contains Pfam profile PF00117: glutamine amidotr	564	0.713166	0.709741	0.0034252	0.00161455	0.0214636
At5g57150	68418.m08531	basic helix-loop-helix (bHLH) family protein contains Pfam profile: PF00010 helix-loop-helix DNA-binding domain	248	0.721634	0.716088	0.0055463	0.00186202	0.0214787
At1g12100	68414.m01400	protease inhibitor/seed storage/lipid transfer protein (LTP) family protein contains Pfam protease inhibitor/seed storage/LTP family domain PF00234	116	0.710936	0.702759	0.00817646	0.00189336	0.021493
At1g03120	68414.m00289	seed maturation family protein similar to embryonic cell protein [Daucus carota] GI:18337; contains Pfam profile PF04927: Seed maturation protein	183	0.707901	0.702868	0.00503296	0.00113267	0.0215363
At5g42130	68418.m05129	mitochondrial substrate carrier family protein contains Pfam profile: PF00153 mitochondrial carrier protein	413	0.705835	0.701754	0.00408046	0.00168038	0.0215401
At3g12955	68416.m01614	auxin-responsive protein-related similar to indole-3-acetic acid induced protein arg7 (SP:P32295) [Vigna radiata]	140	0.72475	0.717166	0.00758396	0.00196854	0.0215625
At3g27480	68416.m03436	DC1 domain-containing protein contains Pfam profile PF03107: DC1 domain	605	0.720358	0.717105	0.00325271	0.00156566	0.0215898
At4g21330	68417.m03082	basic helix-loop-helix (bHLH) family protein contains Pfam profile: PF00010 helix-loop-helix DNA-binding domain	208	0.732444	0.726823	0.00562134	0.00160908	0.021636
At3g46460	68416.m05037	ubiquitin-conjugating enzyme 13 (UBC13) E2; identical to gi:992706	167	0.730893	0.725024	0.00586912	0.00140872	0.0216514
At5g10400	68418.m01206	histone H3 identical to several histone H3 proteins, including Zea mays SP|P05203, Medicago sativa GI:166384, Encephalartos altensteinii SP|P08903, Pisum sativum SP|P02300; contains Pfam p	137	0.706334	0.699148	0.00718573	0.00173259	0.0216599
At4g12470	68417.m01972	protease inhibitor/seed storage/lipid transfer protein (LTP) family protein similar to pEARLI 1 (Accession No. L43080): an Arabidopsis member of a conserved gene family (PGF95-099), Plant	162	0.697869	0.691019	0.00685033	0.0018627	0.0216806
At4g14630	68417.m02251	germin-like protein (GLP9) identical to germin-like protein subfamily 1 member 8 [SP|Q9LEA7]	223	0.704824	0.699487	0.00533638	0.00155695	0.0217133
At3g01490	68416.m00073	protein kinase, putative similar to ATMRK1 [Arabidopsis thaliana] gi|2351097|dbj|BAA22079	412	0.721927	0.718058	0.00386907	0.00151526	0.0218223
At1g27740	68414.m03390	basic helix-loop-helix (bHLH) family protein contains Pfam profile: PF00010 helix-loop-helix DNA-binding domain	259	0.718565	0.713249	0.00531548	0.00179806	0.0218275
At1g65350	68414.m07413	polyubiquitin, putative similar to polyubiquitin GI:248337 from [Zea mays]	295	0.710173	0.705213	0.0049597	0.00178456	0.0218734
At2g23240	68415.m02775	plant EC metallothionein-like family 15 protein identical to EC protein homolog 2 (SP:Q42377) {Arabidopsis thaliana}; identical to an EST: GB:X92116:ATECPRHOM; contains a vertebrate metall	86	0.729784	0.72525	0.00453443	0.000435252	0.0219216
At1g21690.2	68414.m02715	replication factor C 37 kDa, putative Similar to SWISS-PROT:P35249 activator 1 37 kDa subunit (Replication factor C 37 kDa subunit, A1 37 kDa subunit, RF-C 37 kDa subunit, RFC37) [Homo sap	328	0.715108	0.710549	0.00455901	0.00167856	0.0219367
At2g25790	68415.m03095	leucine-rich repeat transmembrane protein kinase, putative	961	0.707987	0.704972	0.00301496	0.00215099	0.0219405
At3g43790	68416.m04678	transporter-related low similarity to SP|P39843 Multidrug resistance protein 2 (Multidrug-efflux transporter 2) {Bacillus subtilis}; contains Pfam profile PF00083: major facilitator superf	479	0.705819	0.701461	0.00435762	0.00223971	0.0219412
At1g80120	68414.m09378	expressed protein contains Pfam profile PF04525: Protein of unknown function (DUF567)	211	0.71081	0.705148	0.00566219	0.00166607	0.0219514
At4g38710	68417.m05483	glycine-rich protein cylicin II - bovine, PIR2:I46014	453	0.713596	0.710394	0.0032025	0.00114487	0.02198
At1g22370.2	68414.m09509	UDP-glucoronosyl/UDP-glucosyl transferase family protein glycosyltransferase family	480	0.724027	0.720423	0.00360341	0.00153721	0.0220274
At4g35410.2	68417.m05030	clathrin adaptor complex small chain family protein contains Pfam profile: PF01217 clathrin adaptor complex small chain	163	0.722669	0.715755	0.00691405	0.00192426	0.0220939
At1g03960	68414.m00381	calcium-binding EF hand family protein contains Pfam profile: PF00036 EF hand	530	0.719862	0.716114	0.00374837	0.0018399	0.0221209
At3g18560	68416.m02360	expressed protein	196	0.719536	0.714058	0.00547764	0.00145485	0.0221872
At4g22690	68417.m03274	cytochrome P450 family protein flavonoid 3',5'-hydroxylase Hf1, Petunia x hybrida, PIR2:S38985	558	0.717061	0.713511	0.00355048	0.00174225	0.0222517
At1g80760	68414.m09475	major intrinsic family protein / MIP family protein contains Pfam profile: MIP PF00230	306	0.705274	0.700857	0.00441732	0.00147952	0.0222738
At1g19400	68414.m02416	expressed protein	304	0.715841	0.711151	0.0046901	0.0016572	0.0222805
At1g19400.2	68414.m02417	expressed protein	304	0.715841	0.711151	0.0046901	0.0016572	0.0222805
At1g32570	68414.m04019	hypothetical protein	56	0.743033	0.733204	0.00982825	0.00134077	0.02229
At4g10895	68417.m01773	Expressed protein	142	0.738254	0.731719	0.0065357	0.00150435	0.0223221
At1g72730	68414.m08410	eukaryotic translation initiation factor 4A, putative / eIF-4A, putative similar to Eukaryotic initiation factor 4A-10 GB:P41382 [Nicotiana tabacum]; identical to (putative) RNA helicase G	415	0.715833	0.711845	0.00398743	0.00163715	0.0223442
At2g10965	68415.m01171	hypothetical protein	250	0.718867	0.713631	0.00523625	0.00170231	0.0223937
At3g10680	68416.m01284	heat shock protein-related contains weak similarity to Pfam profile PF00011: Hsp20/alpha crystallin family	491	0.714271	0.711133	0.00313822	0.00120109	0.022402
At1g12140	68414.m01406	flavin-containing monooxygenase family protein / FMO family protein similar to flavin-containing monooxygenase [Cavia porcellus] GI:191259; contains Pfam profile PF00743: Flavin-binding mo	460	0.717627	0.714129	0.00349787	0.00140004	0.0224818
At3g07960	68416.m00973	phosphatidylinositol-4-phosphate 5-kinase family protein similar to phosphatidylinositol-4-phosphate 5-kinase AtPIP5K1 [Arabidopsis thaliana] GI:3702691; contains Pfam profiles PF01504: Ph	716	0.722708	0.7199	0.0028078	0.00140434	0.0224885
At3g23470	68416.m02957	cyclopropane-fatty-acyl-phospholipid synthase family protein similar to cyclopropane synthase [Sterculia foetida] GI:21069167; contains Pfam profile PF02353: Cyclopropane-fatty-acyl-phosph	407	0.725501	0.721412	0.0040893	0.00169656	0.0225933
At3g25900.2	68416.m03227	homocysteine S-methyltransferase 1 (HMT-1) identical to GB:AAF23821 from [Arabidopsis thaliana]	269	0.712673	0.707627	0.00504599	0.00170883	0.0226402
At1g80110	68414.m09377	expressed protein contains similarity to SKP1 interacting partner 3 [Arabidopsis thaliana] GI:10716951	164	0.731185	0.724909	0.00627613	0.00161193	0.0226481
At5g55450	68418.m06907	protease inhibitor/seed storage/lipid transfer protein (LTP) family protein contains Pfam protease inhibitor/seed storage/LTP family domain PF00234	105	0.716173	0.70893	0.00724368	0.00137603	0.0226979
At2g33020	68415.m04047	leucine-rich repeat family protein contains leucine rich-repeat (LRR) domains Pfam:PF00560, INTERPRO:IPR001611	865	0.704427	0.70119	0.00323735	0.00226543	0.022727
At3g66656	68416.m00780	MADS-box family protein contains Pfam profile: PF00319 SRF-type transcription factor (DNA-binding and dimerisation domain)	179	0.731613	0.725993	0.00561926	0.00141496	0.0228237
At3g27920	68416.m03483	trichome differentiation protein / GLABROUS1 protein (GL1) identical to trichome differentiation protein GL1 SP:P27900 from [Arabidopsis thaliana]; contains Pfam profile: PF00249 Myb-like	229	0.729336	0.724258	0.00507866	0.00147886	0.0228315
At5g51600	68418.m06397	microtubule associated protein (MAP65/ASE1) family protein low similarity to SP|P50275 Anaphase spindle elongation protein {Saccharomyces cerevisiae}, protein regulating cytokinesis 1 (PRC	708	0.717579	0.714423	0.00315637	0.00176637	0.0228413
At2g22330	68415.m02649	cytochrome P450, putative similar to cytochrome P450 79B2 (SP:O81346) [Arabidopsis thaliana]	544	0.721684	0.718096	0.00358813	0.00175574	0.0228978
At2g27920.2	68415.m03383	serine carboxypeptidase S10 family protein similar to retinoid-inducible serine carboxypeptidase precursor (GI:15146429) [Mus musculus]	390	0.719815	0.715743	0.00407247	0.00162345	0.0229646
At5g27160	68418.m03241	hypothetical protein contains Pfam profile PF03384: Drosophila protein of unknown function, DUF287	703	0.73055	0.728034	0.00251525	0.0011163	0.0229653
At4g08395	68417.m01387	hypothetical protein	233	0.732099	0.727196	0.00490343	0.00140789	0.0230337
At5g47660	68418.m05884	DNA-binding protein-related similar to GTL1 [Arabidopsis thaliana] GI:2664198	399	0.726113	0.72216	0.00395351	0.00156836	0.0230708
At3g01175	68416.m00022	expressed protein	402	0.722589	0.718276	0.00431247	0.00188158	0.0231129
At1g56610	68414.m06511	syntaxin-related family protein similar to proteins At3g54160, At1g47920 (syntaxin SYP81), At5g41830, At3g44180, At3g58890, At1g48390, At3g59270 [Arabidopsis thaliana]; contains a novel d	536	0.714023	0.710198	0.00382484	0.00197357	0.0231151
At2g23660	68415.m02823	LOB domain family protein / lateral organ boundaries domain family protein (LBD10) identical to SP|O64836 Putative LOB domain protein 10 {Arabidopsis thaliana}; similar to lateral organ bo	312	0.724642	0.720662	0.00398052	0.00124445	0.0231256
At4g26540	68417.m03823	protein kinase family protein Three false introns were added with non-consensus splice sites to circumenvent frameshifts likely due to sequencing errors; this is extremely unusual and is u	1090	0.703039	0.700167	0.00287194	0.00226327	0.0231273
At1g58330	68414.m06635	transcription factor-related low similarity to tumor-related protein [Nicotiana glauca x Nicotiana langsdorffii] GI:688423, ocs-element binding factor 4 [Arabidopsis thaliana] GI:414613, m	226	0.718793	0.712966	0.0058267	0.00193362	0.023185
At5g55990	68418.m06986	calcineurin B-like protein 2 (CBL2) identical to calcineurin B-like protein 2 GI:3309084 from [Arabidopsis thaliana]	227	0.721491	0.716103	0.00538723	0.00166049	0.0231928
At5g17410	68418.m02042	tubulin family protein similar to spindle pole body protein [Homo sapiens][GI:2801701][PMID:9566967], gamma-tubulin ring protein Dgrip84 [Drosophila melanogaster][GI:4689225][PMID: 1003779	679	0.714007	0.710575	0.00343209	0.00201608	0.0231981
At3g14150	68416.m01789	(S)-2-hydroxy-acid oxidase, peroxisomal, putative / glycolate oxidase, putative / short chain alpha-hydroxy acid oxidase, putative similar to (S)-2-hydroxy-acid oxidase, peroxisomal (Glyco	364	0.716761	0.712586	0.00417533	0.00160019	0.0232191
At1g36050	68414.m04479	expressed protein	387	0.718883	0.714951	0.00393174	0.00151031	0.0232819
At2g37060	68415.m04547	CCAAT-box binding transcription factor, putative similar to CAAT-box DNA binding protein subunit B (NF-YB) (SP:P25209) (GI:22380) [Zea mays]; contains Pfam PF00808 : Histone-like transcrip	174	0.729814	0.724547	0.00526696	0.00121983	0.0233377
At2g37060.2	68415.m04548	CCAAT-box binding transcription factor, putative similar to CAAT-box DNA binding protein subunit B (NF-YB) (SP:P25209) (GI:22380) [Zea mays]; contains Pfam PF00808 : Histone-like transcrip	174	0.729814	0.724547	0.00526696	0.00121983	0.0233377
At4g26910.3	68417.m03871	2-oxoacid dehydrogenase family protein similar to SP|P36957 Dihydrolipoamide succinyltransferase component of 2-oxoglutarate dehydrogenase complex, mitochondrial precursor (EC 2.3.1.61) {H	366	0.713759	0.709814	0.00394551	0.00143994	0.0233416
At4g26390	68417.m03797	pyruvate kinase, putative identical to probable pyruvate kinase, cytosolic isozyme (EC 2.7.1.40) [Arabidopsis thaliana] SWISS-PROT:O65595	498	0.718058	0.714483	0.00357502	0.0016093	0.0233659
At2g40750	68415.m05026	WRKY family transcription factor contains Pfam profile: PF03106 WRKY DNA -binding domain	347	0.726442	0.722913	0.00352928	0.00109333	0.023391
At5g27850	68418.m03341	60S ribosomal protein L18 (RPL18C) 60S ribosomal protein L18, Arabidopsis thaliana, SWISSPROT:RL18_ARATH	188	0.708815	0.702716	0.00609886	0.00176897	0.023393
At4g13380	68417.m02091	heavy-metal-associated domain-containing protein low similarity to wound-responsive gene KED [Nicotiana tabacum] GI:8096269; contains Pfam profile PF00403: Heavy-metal-associated domain	196	0.745785	0.741337	0.00444856	0.000981302	0.0233984
At1g78240	68414.m09118	dehydration-responsive protein-related similar to early-responsive to dehydration stress ERD3 protein [Arabidopsis thaliana] GI:15320410; contains Pfam profile PF03141: Putative methyltran	685	0.71992	0.716663	0.00325703	0.00183857	0.0234032
At1g17180	68414.m02094	glutathione S-transferase, putative Second of three repeated putative glutathione transferases. 72% identical to glutathione transferase [Arabidopsis thaliana] (gi|4006934). Location of es	222	0.73232	0.727006	0.00531453	0.00158664	0.0234094
At1g67920	68414.m07756	expressed protein	68	0.73193	0.721473	0.0104571	0.00188211	0.0234242
At1g79970.2	68414.m09348	expressed protein	219	0.717961	0.712326	0.00563502	0.0017621	0.0234856
At5g56000	68418.m06988	heat shock protein 81-4 (HSP81-4) nearly identical to heat shock protein hsp81.4 [Arabidopsis thaliana] GI:1906828; contains Pfam profiles PF02518: ATPase, histidine kinase-, DNA gyrase B-	700	0.726309	0.723382	0.00292712	0.00152034	0.0235068
At2g34980	68415.m04292	phosphatidylinositolglycan synthase family protein similar to SP|Q92535 Phosphatidylinositol-glycan biosynthesis, class C protein (PIG-C) {Homo sapiens}	304	0.706763	0.701127	0.00563629	0.00244928	0.023534
At1g43770	68414.m05040	PHD finger family protein contains Pfam domain, PF00628: PHD-finger	372	0.717177	0.713171	0.00400516	0.00151394	0.0235526
At5g20830	68418.m02474	sucrose synthase / sucrose-UDP glucosyltransferase (SUS1) identical to SP|P49040 Sucrose synthase (EC 2.4.1.13) (Sucrose-UDP glucosyltransferase) {Arabidopsis thaliana}	809	0.712653	0.709732	0.00292162	0.00175419	0.0236232
At5g26940	68418.m03212	exonuclease family protein contains exonuclease domain, Pfam:PF00929	317	0.710666	0.705631	0.00503558	0.00204341	0.0236635
At5g26940.2	68418.m03213	exonuclease family protein contains exonuclease domain, Pfam:PF00929	317	0.710666	0.705631	0.00503558	0.00204341	0.0236635
At5g26940.3	68418.m03214	exonuclease family protein contains exonuclease domain, Pfam:PF00929	317	0.710666	0.705631	0.00503558	0.00204341	0.0236635
At5g26940.4	68418.m03215	exonuclease family protein contains exonuclease domain, Pfam:PF00929	317	0.710666	0.705631	0.00503558	0.00204341	0.0236635
At3g53060	68416.m05848	E3 ubiquitin ligase SCF complex subunit SKP1/ASK1 (At6), putative E3 ubiquitin ligase; similar to Skp1 GI:4959710 from [Medicago sativa]	86	0.750533	0.741929	0.00860404	0.00162028	0.0237262
At3g29350	68416.m03685	two-component phosphorelay mediator 1 (HP1) identical to ATHP1 [Arabidopsis thaliana] GI:4156241	157	0.718121	0.71188	0.00624039	0.00155629	0.0237364
At3g27170	68416.m03398	chloride channel protein (CLC-b) identical to CLC-b chloride channel protein GB:CAA96058 from [Arabidopsis thaliana] (J. Biol. Chem. 271 (52), 33632-33638 (1996))	781	0.706934	0.703869	0.00306444	0.00186712	0.0237428
At5g14390	68418.m01681	expressed protein	370	0.715587	0.711382	0.00420552	0.0016693	0.0238547
At3g22180	68416.m02799	zinc finger (DHHC type) family protein contains Pfam profile PF01529: DHHC zinc finger domain	707	0.706916	0.703932	0.00298439	0.0016065	0.0238622
At3g54600	68416.m06041	DJ-1 family protein low similarity to SP|Q51732 protease I from Pyrococcus furiosus; contains Pfam profile: PF01965 DJ-1/PfpI family	400	0.712078	0.70823	0.00384835	0.00151182	0.0238801
At1g23860	68414.m03009	splicing factor RSZp21 (RSZP21) / 9G8-like SR protein (SRZ21) nearly identical to 9G8-like splicing factor SRZ21 [Arabidopsis thaliana] GI:3435096, RSZp21 protein [Arabidopsis thaliana] GI	188	0.705331	0.699112	0.00621907	0.00185697	0.0239194
At1g23860.2	68414.m03010	splicing factor RSZp21 (RSZP21) / 9G8-like SR protein (SRZ21) nearly identical to 9G8-like splicing factor SRZ21 [Arabidopsis thaliana] GI:3435096, RSZp21 protein [Arabidopsis thaliana] GI	188	0.705331	0.699112	0.00621907	0.00185697	0.0239194
At3g14520	68416.m01840	terpene synthase/cyclase family protein similar to terpene synthase GB:CAA72074 from [Arabidopsis thaliana]	606	0.720537	0.717229	0.00330787	0.00169368	0.023928
At2g22920	68415.m02721	serine carboxypeptidase S10 family protein similar to serine carboxypeptidase I precursor (SP:P37890) [Oryza sativa]	409	0.722705	0.718564	0.00414096	0.00179198	0.0239464
At5g62080	68418.m07791	protease inhibitor/seed storage/lipid transfer protein (LTP) family protein similar to tapetum-specific protein a9 precursor {Brassica napus} SP|Q05772; contains Pfam protease inhibitor/se	96	0.713416	0.705396	0.00802033	0.00157795	0.0239501
At1g07570	68414.m00810	protein kinase (APK1a) identical to Protein kinase APK1A from [Arabidopsis thaliana] SWISS-PROT:Q06548	411	0.707751	0.703598	0.00415327	0.00181255	0.0239798
At1g07570.2	68414.m00811	protein kinase (APK1a) identical to Protein kinase APK1A from [Arabidopsis thaliana] SWISS-PROT:Q06548	411	0.707751	0.703598	0.00415327	0.00181255	0.0239798
At1g73340	68414.m08489	cytochrome P450 family protein similar to Cytochrome P450 90A1 (SP:Q42569) [Arabidopsis thaliana]; contains Pfam profile: PF00067 cytochrome P450	513	0.716999	0.713256	0.00374221	0.00183724	0.023996
At4g22610	68417.m03261	protease inhibitor/seed storage/lipid transfer protein (LTP) family protein contains Pfam protease inhibitor/seed storage/LTP family domain PF00234	123	0.712269	0.704986	0.00728288	0.00167001	0.0240494
At5g51210	68418.m06350	glycine-rich protein / oleosin	142	0.709395	0.702909	0.00648582	0.00152961	0.0240691
At4g31100	68417.m04414	wall-associated kinase, putative	787	0.717726	0.714918	0.00280823	0.00158935	0.0240712
At1g61130	68414.m06887	serine carboxypeptidase S10 family protein similar to Serine carboxypeptidase II-3 precursor (SP:P52711) (CP-MII.3. [Hordeum vulgare]	464	0.723092	0.719686	0.00340634	0.00137896	0.0240816
At3g46180	68416.m04997	UDP-galactose/UDP-glucose transporter-related contains weak similarity to UDP-galactose/UDP-glucose transporter (GI:22651763) [Arabidopsis thaliana]	348	0.716077	0.711723	0.00435446	0.0016901	0.0240824
At4g14990	68417.m02303	expressed protein	788	0.703013	0.700027	0.00298559	0.00180028	0.0241195
At2g34770	68415.m04269	fatty acid hydroxylase (FAH1) identical to fatty acid hydroxylase Fah1p GB:AF021804 GI:2736147 from [Arabidopsis thaliana]	238	0.728599	0.723976	0.00462384	0.00130535	0.0241698
At1g68820	68414.m07868	membrane protein, putative contains 7 transmembrane domains; similar to inhibitor of apoptosis-2 IAP-2 (GI:20043383) [Mamestra configurata nucleopolyhedrovirus]	469	0.719622	0.715699	0.00392324	0.00185198	0.0241736
At5g15200	68418.m01781	40S ribosomal protein S9 (RPS9B) 40S ribosomal protein S9, Chlamydomonas sp., EMBL:AU066528	199	0.712605	0.706319	0.00628637	0.0020179	0.0241832
At4g32470.2	68417.m04623	ubiquinol-cytochrome C reductase complex 14 kDa protein, putative similar to SP|P48502 Ubiquinol-cytochrome C reductase complex 14 kDa protein (EC 1.10.2.2) (CR14) {Solanum tuberosum}; con	102	0.730492	0.721813	0.00867876	0.00197146	0.0241865
At3g56500	68416.m06283	serine-rich protein-related contains some similarity to serine-rich proteins	111	0.709855	0.701336	0.0085195	0.00206763	0.0241928
At3g44110.2	68416.m04728	DNAJ heat shock protein, putative (J3) identical to AtJ3 [Arabidopsis thaliana] GI:2641638, strong similarity to several plant DnaJ proteins from PGR; contains Pfam profiles PF00226 DnaJ d	344	0.719249	0.715473	0.00377634	0.00125924	0.0242043
At1g04645	68414.m00461	self-incompatibility protein-related similar to S3 self-incompatibility protein [Papaver rhoeas] GI:1107841	129	0.737642	0.731658	0.00598416	0.00118606	0.0242174
At4g18905	68417.m02787	transducin family protein / WD-40 repeat family protein contains 5 (4 significant) WD-40 repeats; similar to periodic tryptophan protein 1 homolog (Keratinocyte protein IEF SSP 9502) (PWP1	495	0.725601	0.722374	0.00322721	0.00132466	0.0242605
At4g13280	68417.m02077	terpene synthase/cyclase family protein predicted protein, Arabidopsis thaliana	536	0.718434	0.714645	0.00378957	0.00198048	0.0243358
At4g37050	68417.m05247	patatin, putative similar to patatin-like latex allergen [Hevea brasiliensis][PMID:10589016]; contains patatin domain PF01734	340	0.719841	0.71552	0.0043207	0.00163383	0.0243608
At3g24000	68416.m03014	pentatricopeptide (PPR) repeat-containing protein contains Pfam profile PF01535: PPR repeat	634	0.71858	0.715357	0.00322396	0.00169725	0.0243943
At4g31700	68417.m04500	40S ribosomal protein S6 (RPS6A) ribosomal protein S6, Arabidopsis thaliana, PID:g2662469	251	0.709464	0.704349	0.00511507	0.00169149	0.0243965
At3g43790.2	68416.m04679	transporter-related low similarity to SP|P39843 Multidrug resistance protein 2 (Multidrug-efflux transporter 2) {Bacillus subtilis}; contains Pfam profile PF00083: major facilitator superf	485	0.705963	0.701746	0.00421677	0.00222306	0.0244429
At3g43790.3	68416.m04680	transporter-related low similarity to SP|P39843 Multidrug resistance protein 2 (Multidrug-efflux transporter 2) {Bacillus subtilis}; contains Pfam profile PF00083: major facilitator superf	485	0.705963	0.701746	0.00421677	0.00222306	0.0244429
At1g15160	68414.m01812	MATE efflux family protein Strong similarity to gi|4734005 F3L12.7 hypothetical protein from Arabidopsis thaliana BAC gb|AC007178; similar to ripening regulated protein DDTFR18 [Lycopersic	488	0.707128	0.703039	0.00408952	0.00210415	0.024451
At2g15420	68415.m01764	myosin heavy chain-related	958	0.705041	0.702529	0.00251199	0.00155854	0.0244514
At2g33750	68415.m04138	purine permease, putative (PUP2) similar to purine permease [Arabidopsis thaliana] GI:7620007; contains Pfam profiles PF03151: Domain of unknown function, DUF250, PF00892: Integral membran	359	0.708316	0.703827	0.00448876	0.00186656	0.0245009
At5g44020	68418.m05387	acid phosphatase class B family protein similar to SP|P15490 STEM 28 kDa glycoprotein precursor (Vegetative storage protein A) {Glycine max}, acid phosphatase [Glycine max] GI:3341443; con	273	0.721782	0.717025	0.00475666	0.00159391	0.0245011
At3g21320	68416.m02693	hypothetical protein	541	0.717512	0.714226	0.00328596	0.0015081	0.0245286
At1g78860	68414.m09192	curculin-like (mannose-binding) lectin family protein low similarity to Ser/Thr protein kinase [Zea mays] GI:2598067; contains Pfam profile PF01453: Lectin (probable mannose binding)	444	0.715707	0.712262	0.0034452	0.00136131	0.0245593
At3g21870	68416.m02758	cyclin family protein similar to cyclin 2 [Trypanosoma brucei] GI:7339572, cyclin 6 [Trypanosoma cruzi] GI:12005317; contains Pfam profile PF00134: Cyclin, N-terminal domain	211	0.71347	0.707835	0.00563516	0.00173274	0.024624
At3g11500	68416.m01402	small nuclear ribonucleoprotein G, putative / snRNP-G, putative / Sm protein G, putative similar to SWISS-PROT:Q15357 small nuclear ribonucleoprotein G (snRNP-G, Sm protein G, Sm-G, SmG) [	80	0.731402	0.723238	0.0081632	0.00137866	0.0246248
At3g14540	68416.m01842	terpene synthase/cyclase family protein similar to terpene synthase GB:CAA72074 from [Arabidopsis thaliana]	603	0.719632	0.716212	0.00341933	0.00182331	0.0246268
At4g01380	68417.m00178	plastocyanin-like domain-containing protein	211	0.722078	0.716897	0.00518153	0.00146529	0.0246351
At2g38695	68415.m04752	hypothetical protein	203	0.710586	0.704481	0.00610579	0.00195878	0.0246719
At4g11240	68417.m01820	serine/threonine protein phosphatase PP1 isozyme 6 (PP1BG) (TOPP6) identical to SP|P48486 Serine/threonine protein phosphatase PP1 isozyme 6 (EC 3.1.3.16) {Arabidopsis thaliana}	323	0.714597	0.710047	0.00454991	0.00173199	0.0247151
At4g30890	68417.m04386	ubiquitin-specific protease 24, putative (UBP24) identical to ubiquitin-specific protease 24 [Arabidopsis thaliana] GI:11993488	552	0.710671	0.707292	0.00337861	0.00163282	0.0247395
At4g30890.2	68417.m04387	ubiquitin-specific protease 24, putative (UBP24) identical to ubiquitin-specific protease 24 [Arabidopsis thaliana] GI:11993488	552	0.710671	0.707292	0.00337861	0.00163282	0.0247395
At3g07950	68416.m00972	rhomboid protein-related contains 6 transmembrane domains; similar to phosphatidyl inositol glycan class T (GI:14456615) [Homo sapiens]	305	0.706075	0.700936	0.00513872	0.0020883	0.0247737
At4g01110	68417.m00149	hypothetical protein	266	0.708733	0.703875	0.0048581	0.00162846	0.0247971
At3g13200	68416.m01652	Cwf15 / Cwc15 cell cycle control family protein contains Pfam profile PF04889: Cwf15/Cwc15 cell cycle control protein; similar to Cell cycle control protein cwf15 (Swiss-Prot:P78794) [Schi	231	0.726881	0.72183	0.00505042	0.00152852	0.0248029
At5g07600	68418.m00871	oleosin / glycine-rich protein	231	0.698337	0.693997	0.00434036	0.00112965	0.0248387
At1g21200	68414.m02650	expressed protein	444	0.726403	0.722861	0.00354228	0.00144721	0.0248785
At4g22235	68417.m03217	expressed protein	92	0.724448	0.716031	0.00841689	0.00169343	0.0248908
At5g16250	68418.m01898	expressed protein	184	0.714766	0.70855	0.00621596	0.00184736	0.0248964
At2g41780	68415.m05164	expressed protein	128	0.740814	0.733933	0.00688042	0.00157504	0.024914
At1g27240	68414.m03317	paired amphipathic helix repeat-containing protein low similarity to transcription co-repressor Sin3 [Xenopus laevis] GI:4960210; contains Pfam profile PF02671: Paired amphipathic helix re	187	0.732685	0.727069	0.00561614	0.00153529	0.024996
At2g21045	68415.m02497	senescence-associated family protein contains similarity to senescence-associated gene Ntdin from GI:7594903 [Nicotiana tabacum]; contains C2-domain profile. (PS50004;PF00168)	141	0.724917	0.719731	0.00518625	0.00098761	0.0250206
At4g33890	68417.m04808	expressed protein	343	0.714434	0.709721	0.00471308	0.0019843	0.0250263
At4g33890.2	68417.m04809	expressed protein	343	0.714434	0.709721	0.00471308	0.0019843	0.0250263
At4g02520	68417.m00345	glutathione S-transferase, putative	213	0.716336	0.711139	0.00519682	0.00149876	0.0250492
At4g21650	68417.m03137	subtilase family protein contains Pfam domain, PF00082: Subtilase family; contains Pfam domain, PF02225: protease associated (PA) domain	767	0.70611	0.703272	0.00283779	0.00160934	0.0250513
At1g10120	68414.m01141	basic helix-loop-helix (bHLH) family protein contains Pfam domain, PF00010: Helix-loop-helix DNA-binding domain	302	0.718313	0.713886	0.0044274	0.00154327	0.0250835
At5g45970	68418.m05652	Rac-like GTP-binding protein (ARAC2) identical to RAC-like GTP binding protein ARAC2 SP:Q38903	202	0.713626	0.708161	0.00546443	0.0015736	0.0251254
At2g43060	68415.m05343	expressed protein similar to cDNA bHLH transcription factor (bHLH zeta gene) GI:32563005	157	0.722934	0.716508	0.00642611	0.00169144	0.0251264
At5g25240	68418.m02992	expressed protein	132	0.731708	0.725154	0.00655448	0.00148076	0.0251756
At1g18710	68414.m02334	myb family transcription factor (MYB47) contains Pfam profile: PF00249 myb-like DNA-binding domain	268	0.735795	0.730993	0.00480144	0.00161453	0.0252201
At1g10730	68414.m01223	clathrin adaptor complexes medium subunit family protein contains Pfam profile: PF00928 adaptor complexes medium subunit family	429	0.720369	0.71656	0.0038091	0.00162683	0.0252295
At5g19730	68418.m02346	pectinesterase family protein contains Pfam profile: PF01095 pectinesterase	384	0.715591	0.711921	0.00366992	0.00135256	0.0252656
At5g26210	68418.m03119	PHD finger family protein contains Pfam domain, PF00628: PHD-finger	256	0.728249	0.724177	0.00407214	0.00111107	0.0253113
At2g17040	68415.m01967	no apical meristem (NAM) family protein contains Pfam PF02365: No apical meristem (NAM) domain; similar to petunia NAM (X92205) and A. thaliana sequences ATAF1 (X74755) and ATAF2 (X74756);	251	0.726883	0.721983	0.00489989	0.00157785	0.0253331
At4g28420	68417.m04068	aminotransferase, putative tsimilar to nicotianamine aminotransferase from Hordeum vulgare [GI:6498122, GI:6469087]; contains Pfam profile PF00155 aminotransferase, classes I and II	390	0.716521	0.712526	0.00399477	0.0016335	0.0254731
At2g03250	68415.m00278	EXS family protein / ERD1/XPR1/SYG1 family protein similar to PHO1 protein [Arabidopsis thaliana] GI:20069032; contains Pfam profiles PF03105: SPX domain, PF03124: EXS family	757	0.722627	0.71975	0.00287663	0.00164521	0.0255117
At2g14777	68415.m01672	hypothetical protein No suitable start codon could be identified.	225	0.717474	0.712369	0.00510496	0.00154086	0.0255431
At2g47170	68415.m05890	ADP-ribosylation factor 1 (ARF1) identical to ADP-ribosylation factor ARF1({Arabidopsis thaliana} (SP:P36397) (GP:166586)	182	0.721379	0.715222	0.00615768	0.0018136	0.0255485
At1g65980	68414.m07486	peroxiredoxin type 2, putative strong similarity to type 2 peroxiredoxin [Brassica rapa subsp. pekinensis] GI:4928472; contains Pfam profile: PF00578 AhpC/TSA (alkyl hydroperoxide reductas	163	0.715095	0.709398	0.00569698	0.00139093	0.0255743
At5g58040	68418.m07263	fip1 motif-containing protein contains Pfam profile PF05182: Fip1 motif	1193	0.71786	0.715811	0.00204888	0.00131679	0.0255765
At2g47010	68415.m05872	expressed protein	452	0.719404	0.716073	0.00333117	0.00131933	0.0256003
At2g47010.2	68415.m05873	expressed protein	452	0.719404	0.716073	0.00333117	0.00131933	0.0256003
At2g36750	68415.m04508	UDP-glucoronosyl/UDP-glucosyl transferase family protein contains Pfam profile: PF00201 UDP-glucoronosyl and UDP-glucosyl transferase	492	0.71937	0.715726	0.0036444	0.00171931	0.0256157
At5g14160	68418.m01656	F-box family protein contains F-box domain Pfam:PF00646	353	0.719937	0.715501	0.00443619	0.00182783	0.0256162
At3g14280	68416.m01807	expressed protein	142	0.726818	0.720504	0.00631441	0.00148978	0.0256197
At1g15385	68414.m01842	expressed protein	74	0.756825	0.748407	0.00841814	0.00138027	0.0256376
At1g04220	68414.m00412	beta-ketoacyl-CoA synthase, putative Strong similarity to beta-keto-Coa synthase gb|U37088 from Simmondsia chinensis, GI:4091810	529	0.712873	0.709141	0.00373187	0.00194174	0.0257158
At4g16690	68417.m02520	esterase/lipase/thioesterase family protein similar to ethylene-induced esterase [Citrus sinensis] GI:14279437, polyneuridine aldehyde esterase [Rauvolfia serpentina] GI:6651393, SP|Q40708	263	0.7128	0.707883	0.00491693	0.00167658	0.025742
At3g49470	68416.m05407	nascent polypeptide-associated complex (NAC) domain-containing protein similar to alpha-NAC, non-muscle form [Mus musculus] GI:1666690; contains Pfam profile PF01849: NAC domain	218	0.721114	0.716645	0.00446912	0.00114846	0.0257606
At3g56470	68416.m06280	F-box family protein similar to F-box protein family, AtFBX7 (GI:20197899) [Arabidopsis thaliana]	368	0.72706	0.722978	0.0040822	0.00161786	0.0257722
At4g17570	68417.m02627	zinc finger (GATA type) family protein	511	0.717848	0.714355	0.00349338	0.00164748	0.0258536
At2g30250	68415.m03682	WRKY family transcription factor	394	0.719692	0.716126	0.00356641	0.00132502	0.0259015
At1g64900	68414.m07357	cytochrome P450, putative similar to cytochrome p450 GI:438240 from [Solanum melongena]	507	0.713174	0.709299	0.00387497	0.00201397	0.0259344
At2g45300	68415.m05638	3-phosphoshikimate 1-carboxyvinyltransferase / 5-enolpyruvylshikimate-3-phosphate / EPSP synthase nearly identical to SP|P05466	521	0.709873	0.706413	0.00345974	0.00165145	0.0259926
At5g44130	68418.m05401	fasciclin-like arabinogalactan-protein, putative similar to gi_13377784_gb_AAK20861	248	0.699553	0.694202	0.00535058	0.00188074	0.0260108
At1g61410	68414.m06920	tolA protein-related contains weak similarity to Swiss-Prot:P19934 TolA protein [Escherichia coli]	119	0.723229	0.716879	0.00635005	0.00127112	0.0260121
At3g57960	68416.m06460	emsy N terminus domain-containing protein / ENT domain-containing protein contains Pfam profile PF03735: ENT domain	224	0.729345	0.724516	0.00482905	0.00138578	0.0260984
At4g28520.2	68417.m04079	12S seed storage protein, putative / cruciferin, putative strong similarity to SP|P33525 Cruciferin CRU1 precursor (11S globulin) (12S storage protein) from Brassica napus; contains Pfam p	395	0.709849	0.706265	0.00358358	0.00134575	0.0261
At3g49700	68416.m05434	1-aminocyclopropane-1-carboxylate synthase, putative / ACC synthase, putative similar to ACC synthases from Arabidopsis thaliana [GI:940370], Lycopersicon esculentum [GI:508609], Cucumis s	471	0.717433	0.71371	0.00372303	0.00173299	0.0261338
At3g25560.2	68416.m03179	protein kinase family protein contains Prosite:PS00108: Serine/Threonine protein kinases active-site signature and PS00107: Protein kinases ATP-binding region signature	637	0.711352	0.708043	0.00330851	0.00185505	0.0262652
At1g68900	68414.m07885	mandelate racemase/muconate lactonizing enzyme C-terminal domain-containing protein / hydrolase, alpha/beta fold family protein contains Pfam profiles PF01188: Mandelate racemase / muconat	657	0.71426	0.711045	0.00321502	0.00180701	0.0262759
At4g12680	68417.m01992	expressed protein ; expression supported by MPSS	591	0.707994	0.704337	0.00365666	0.00210377	0.0263046
At4g34990	68417.m04961	myb family transcription factor (MYB32) similar to myb DNA-binding protein GI:19052 from [Hordeum vulgare]	275	0.720236	0.715136	0.00509953	0.00190437	0.0263205
At1g15180	68414.m01815	MATE efflux family protein contains Pfam profile PF01554: Uncharacterized membrane protein family	483	0.704153	0.700048	0.0041045	0.00216772	0.0263447
At4g21260	68417.m03073	hypothetical protein	394	0.712844	0.7084	0.00444363	0.00207355	0.0263729
At1g28220	68414.m03464	purine permease, putative similar to purine permease GI:7620007 from [Arabidopsis thaliana]	352	0.711872	0.70726	0.00461219	0.00199646	0.0263949
At1g55930	68414.m06415	CBS domain-containing protein / transporter associated domain-containing protein contains Pfam profiles PF00571: CBS domain, PF03471: Transporter associated domain, PF01595: Domain of unkn	654	0.715136	0.71208	0.00305662	0.00162958	0.0264103
At1g48220	68414.m05383	serine/threonine protein kinase, putative similar to Pto kinase interactor 1 (Pti1)[Lycopersicon esculentum] gi|3668069|gb|AAC61805	389	0.712561	0.70859	0.00397097	0.00163684	0.026444
At4g19250	68417.m02839	kelch repeat-containing protein contains Pfam profile PF01344: Kelch motif	229	0.736238	0.731758	0.0044804	0.0012276	0.0264884
At4g16620	68417.m02513	integral membrane family protein / nodulin MtN21-related low similarity to MtN21 [Medicago truncatula] GI:2598575	360	0.710692	0.705991	0.00470047	0.00212599	0.0265414
At2g18540	68415.m02160	cupin family protein contains Pfam profile PF00190: Cupin	708	0.722886	0.720016	0.00286985	0.00155925	0.0265672
At4g28350	68417.m04058	lectin protein kinase family protein contains Pfam domains, PF00138: Legume lectins alpha domain, PF00139: Legume lectins beta domain and PF00069: Protein kinase domain	650	0.714538	0.7114	0.00313822	0.00171231	0.0265859
At5g19150	68418.m02279	carbohydrate kinase family contains Pfam profile PF01256: Carbohydrate kinase	366	0.70422	0.699696	0.00452426	0.00200458	0.0266059
At5g19150.2	68418.m02280	carbohydrate kinase family contains Pfam profile PF01256: Carbohydrate kinase	366	0.70422	0.699696	0.00452426	0.00200458	0.0266059
At1g33840	68414.m04191	hypothetical protein contains Pfam profile PF04525: Protein of unknown function (DUF567)	207	0.730112	0.724604	0.00550758	0.00168075	0.0266282
At5g19230	68418.m02290	expressed protein	190	0.707342	0.701241	0.0061012	0.00189321	0.0266291
At3g13370	68416.m01682	hypothetical protein	189	0.724654	0.719956	0.0046984	0.00111704	0.0266414
At3g54810	68416.m06065	zinc finger (GATA type) family protein GATA transcription factor 3, Arabidopsis thaliana, Y13650	323	0.72179	0.717743	0.00404725	0.00141674	0.0266498
At3g54810.2	68416.m06066	zinc finger (GATA type) family protein GATA transcription factor 3, Arabidopsis thaliana, Y13650	323	0.72179	0.717743	0.00404725	0.00141674	0.0266498
At5g43720	68418.m05345	expressed protein	330	0.717439	0.713095	0.00434415	0.00166762	0.0266506
At1g80750	68414.m09474	60S ribosomal protein L7 (RPL7A) similar to ribosomal protein L7 GB:AAA03081 GI:307388 from [Homo sapiens]	248	0.723618	0.718722	0.00489552	0.00159406	0.026744
At4g08780	68417.m01447	peroxidase, putative similar to peroxidase isozyme [Armoracia rusticana] gi|217932|dbj|BAA14143	347	0.71172	0.707286	0.0044343	0.00183018	0.0267526
At3g26830	68416.m03356	cytochrome P450 71B15, putative (CYP71B15) Identical to Cytochrome P450 (SP:Q9LW27) [Arabidopsis thaliana]; similar to cytochrome P450 71B2 GB:O65788 [Arabidopsis thaliana]	491	0.71878	0.715122	0.00365765	0.00176325	0.0267952
At3g48550	68416.m05301	expressed protein putative zinc-finger protein - Arabidopsis thaliana,PID:g4406777	159	0.724865	0.718429	0.00643612	0.00176867	0.0268195
At1g35720	68414.m04440	annexin 1 (ANN1) identical to annexin (AnnAt1) [Arabidopsis thaliana] GI:4959106	318	0.712354	0.707744	0.00460933	0.00181482	0.0268372
At1g80280	68414.m09399	hydrolase, alpha/beta fold family protein contains Pfam profile: PF00561 alpha/beta hydrolase fold	648	0.702522	0.699164	0.00335733	0.00196353	0.0268845
At5g42370	68418.m05159	expressed protein	448	0.715185	0.71136	0.00382579	0.00176297	0.0268916
At2g36350	68415.m04461	protein kinase, putative similar to protein kinase KIPK (KCBP-interacting protein kinase) [Arabidopsis thaliana] gi|7716430|gb|AAF68383	950	0.709515	0.706887	0.00262845	0.00176488	0.0269009
At3g28100	68416.m03507	nodulin MtN21 family protein similar to MtN21 [Medicago truncatula] GI:2598575	354	0.703522	0.698475	0.00504687	0.00242641	0.0269458
At2g42410	68415.m05249	zinc finger (C2H2 type) family protein contains Pfam profile: PF00096 zinc finger, C2H2 type	215	0.723977	0.718574	0.00540217	0.00168855	0.0269487
At3g48630	68416.m05309	hypothetical protein hypothetical protein - Arabidopsis thaliana, EMBL:AC006438.2	123	0.721422	0.714259	0.00716358	0.00169967	0.0269845
At3g54120	68416.m05983	reticulon family protein (RTNLB12) contains Pfam profile PF02453: Reticulon	204	0.720235	0.713855	0.00637914	0.00223595	0.0269997
At1g01340	68414.m00049	cyclic nucleotide-regulated ion channel (CNGC10) (ACBK1) almost identical to CaM-regulated potassium ion channel (ACBK1) GI:8515883 from [Arabidopsis thaliana]; contains Pfam domain, PF005	707	0.71261	0.709414	0.00319657	0.00194591	0.0270032
At1g26850.3	68414.m03275	dehydration-responsive family protein similar to early-responsive to dehydration stress ERD3 protein [Arabidopsis thaliana] GI:15320410; contains Pfam profile PF03141: Putative methyltrans	507	0.723873	0.720817	0.00305625	0.00127566	0.0270052
At4g08450	68417.m01393	disease resistance protein (TIR-NBS-LRR class), putative domain signature TIR-NBS-LRR exists, suggestive of a disease resistance protein.	1235	0.719208	0.716793	0.00241563	0.00194242	0.0270421
At1g06730	68414.m00715	pfkB-type carbohydrate kinase family protein contains Pfam profile: PF00294 pfkB family carbohydrate kinase	489	0.713057	0.709547	0.00350939	0.00162417	0.0270757
At5g05030	68418.m00534	expressed protein contains similarity to carboxyl-terminal proteinase contains Pfam profile PF03080: Arabidopsis proteins of unknown function	364	0.721134	0.717323	0.00381095	0.00142864	0.0272002
At4g35190	68417.m05002	expressed protein contains Pfam profile PF03641: decarboxylase family protein	229	0.716999	0.712112	0.00488691	0.00147815	0.0272083
At1g77855	68414.m09073	hypothetical protein	318	0.72559	0.720909	0.00468031	0.00188346	0.0272315
At4g38130	68417.m05384	histone deacetylase (RPD3A) identical to SP|O22446 Histone deacetylase (HD) {Arabidopsis thaliana}	502	0.719944	0.716912	0.00303211	0.00125097	0.027381
At3g07740.2	68416.m00935	transcriptional adaptor (ADA2a) identical to transcriptional adaptor ADA2a [Arabidopsis thaliana] gi|13591698|gb|AAK31319	478	0.717455	0.713837	0.003618	0.00169624	0.0273904
At5g54020	68418.m06719	expressed protein	557	0.721444	0.718245	0.00319957	0.00154627	0.0274078
At1g33290	68414.m04117	sporulation protein-related isoform contains non-consensus AT-donor acceptor site at intron 6; similar to Stage III sporulation protein AA. (Swiss-Prot:Q01367) [Bacillus subtilis]; similar	380	0.714454	0.710176	0.00427752	0.00188572	0.0274165
At5g54160	68418.m06744	quercetin 3-O-methyltransferase 1 / flavonol 3-O-methyltransferase 1 / caffeic acid/5-hydroxyferulic acid O-methyltransferase (OMT1) identical to O-methyltransferase 1 [Arabidopsis thalian	364	0.720273	0.716281	0.00399172	0.00157346	0.027434
At5g37640	68418.m04533	polyubiquitin (UBQ9) identical to polyubiquitin (ubq9) gene sequence GI:304120 from [Arabidopsis thaliana]	323	0.710923	0.706176	0.00474698	0.00197624	0.0274854
At1g15030	68414.m01796	expressed protein	361	0.711089	0.706839	0.00425002	0.00177096	0.0275019
At3g13800	68416.m01743	metallo-beta-lactamase family protein similar to Metal Dependent Hydrolase GB:AAD18619 from [Chlamydophila pneumoniae]	362	0.710976	0.706471	0.00450541	0.00199658	0.0275284
At5g50370	68418.m06238	adenylate kinase, putative similar to adenylate kinase (ATP-AMP transphosphorylase) [Arabidopsis thaliana] SWISS-PROT:O82514	249	0.718983	0.714407	0.00457531	0.00141716	0.0275659
At5g36100	68418.m04350	hypothetical protein similar to unknown protein (gb|AAD26867.1)	237	0.720545	0.715382	0.00516309	0.00171797	0.0275757
At3g21370	68416.m02698	glycosyl hydrolase family 1 protein contains Pfam PF00232 : Glycosyl hydrolase family 1 domain; TIGRFAM TIGR01233: 6-phospho-beta-galactosidase; similar to beta-glucosidase (GI:757740) [Br	528	0.721964	0.718911	0.0030527	0.00133856	0.0276021
At5g05580	68418.m00606	omega-3 fatty acid desaturase, chloroplast, temperature-sensitive (FAD8) identical to SP:48622 Temperature-sensitive omega-3 fatty acid desaturase, chloroplast precursor (EC 1.14.19.-) {Ar	436	0.722042	0.718455	0.00358654	0.00152578	0.0276049
At3g30530	68416.m03864	bZIP transcription factor family protein similar to bZIP protein(G/HBF-1) GI:1905785 from [Glycine max ]; contains PFAM profile: bZIP transcription factor PF00170	174	0.729921	0.723672	0.0062484	0.0018492	0.0276389
At4g13090	68417.m02040	xyloglucan:xyloglucosyl transferase, putative / xyloglucan endotransglycosylase, putative / endo-xyloglucan transferase, putative similar to endoxyloglucan transferase EXGT-A1 GI:5533309 f	293	0.729533	0.725804	0.00372841	0.00110885	0.0276475
At1g28700	68414.m03535	expressed protein similar to GI:2827651,GP:10764853, GI:10764852, GI:7527728, GI:4406788, GI:6063544 [Arabidopsis thaliana]; expression supported by MPSS	339	0.719871	0.715381	0.00449002	0.00186114	0.0276649
At4g10510	68417.m01723	subtilase family protein contains similarity to subtilase; SP1 GI:9957714 from [Oryza sativa]	766	0.70722	0.704546	0.00267387	0.00149149	0.0276689
At3g31980	68416.m04050	hypothetical protein low similarity to SP|P07271 DNA repair and recombination protein PIF1, mitochondrial precursor {Saccharomyces cerevisiae}	1100	0.722661	0.720365	0.00229536	0.0015788	0.0276856
At3g10980.2	68416.m01324	expressed protein	287	0.723911	0.71903	0.0048808	0.00186342	0.0277162
At4g12770	68417.m02004	auxilin-related low similarity to SP|Q27974 Auxilin {Bos taurus}	910	0.711976	0.709615	0.00236075	0.00138289	0.0277439
At4g36430	68417.m05175	peroxidase, putative identical to peroxidase [Arabidopsis thaliana] gi|6822093|emb|CAB71009; identical to cDNA class III peroxidase ATP31, GI:17530561	332	0.708795	0.704222	0.0045737	0.00189459	0.0277714
At5g22720	68418.m02654	F-box family protein contains F-box domain Pfam:PF00646	423	0.71147	0.707272	0.00419732	0.00203566	0.0278531
At4g05560	68417.m00847	hypothetical protein	105	0.712031	0.703581	0.00845014	0.00204871	0.0278732
At1g75840	68414.m08809	Rac-like GTP-binding protein (ARAC5) / Rho-like GTP-binding protein (ROP4) identical to RAC-like GTP-binding protein (ARAC5) SP:Q38937 [Arabidopsis thaliana], Rho-like GTP binding protein	197	0.717672	0.712606	0.00506675	0.00138209	0.0278799
At4g38495	68417.m05442	expressed protein	125	0.716947	0.710101	0.00684573	0.00160207	0.027925
At1g33440	68414.m04139	proton-dependent oligopeptide transport (POT) family protein contains Pfam profile: PF00854 POT family	602	0.713766	0.710475	0.00329065	0.00178277	0.0279256
At3g51650	68416.m05664	expressed protein	827	0.715718	0.713108	0.00261064	0.00154154	0.0279285
At1g33270.2	68414.m04115	patatin-related contains Patatin domain PF01734	288	0.709213	0.704246	0.00496717	0.00194446	0.0279614
At4g00400	68417.m00054	phospholipid/glycerol acyltransferase family protein	501	0.708171	0.70447	0.00370048	0.00188043	0.0280622
At2g27860	68415.m03377	expressed protein	390	0.719213	0.715308	0.00390443	0.00162993	0.0280743
At2g45650	68415.m05676	MADS-box protein (AGL6)	253	0.720018	0.715331	0.0046867	0.00152359	0.0280777
At3g63300	68416.m07117	expressed protein	499	0.711425	0.708184	0.0032405	0.00143738	0.028111
At1g17545	68414.m02159	protein phosphatase 2C-related / PP2C-related similar to protein phosphatase 2C GI:3242077 from (Arabidopsis thaliana)	180	0.717161	0.711257	0.00590453	0.00172205	0.0281329
At4g04570	68417.m00670	protein kinase family protein contains Pfam domain PF00069: Protein kinase domain	655	0.718692	0.715671	0.00302102	0.00164165	0.0281799
At2g43795	68415.m05444	hypothetical protein	171	0.71732	0.711523	0.00579711	0.00157834	0.0281869
At5g44580	68418.m05463	expressed protein	99	0.716499	0.708175	0.00832396	0.00188447	0.0282029
At5g01380	68418.m00051	expressed protein	324	0.730607	0.726623	0.0039836	0.00141263	0.0282081
At3g54180	68416.m05989	cell division control protein 2 homolog B (CDC2B) identical to cell division control protein 2 homolog B [Arabidopsis thaliana] SWISS-PROT:P25859	310	0.711194	0.706575	0.00461939	0.00181745	0.0282081
At5g57150.2	68418.m08533	basic helix-loop-helix (bHLH) family protein contains Pfam profile: PF00010 helix-loop-helix DNA-binding domain	227	0.720177	0.71446	0.00571725	0.00203874	0.0282125
At3g23930	68416.m03006	expressed protein	225	0.724781	0.719487	0.00529365	0.00173418	0.028275
At5g40050	68418.m04858	F-box family protein contains F-box domain Pfam:PF00646	416	0.716515	0.712292	0.00422329	0.00204142	0.0282943
At4g04910	68417.m00714	AAA-type ATPase family protein similar to SP|P18708 Vesicular-fusion protein NSF (N-ethylmaleimide-sensitive fusion protein) (NEM-sensitive fusion protein) {Cricetulus griseus}; contains P	743	0.711444	0.708522	0.00292218	0.00174879	0.0284079
At5g65800	68418.m08279	1-aminocyclopropane-1-carboxylate synthase, putative / ACC synthase, putative similar to ACC synthases from Arabidopsis thaliana [GI:940370], Lycopersicon esculentum [GI:508609], Cucumis s	471	0.718398	0.714732	0.00366599	0.00174748	0.0285037
At3g52890	68416.m05828	protein kinase (KIPK) identical to protein kinase KIPK (KCBP-interacting protein kinase) [Arabidopsis thaliana] gi|7716430|gb|AAF68383	935	0.711063	0.708485	0.00257804	0.00171827	0.028603
At3g52890.2	68416.m05829	protein kinase (KIPK) identical to protein kinase KIPK (KCBP-interacting protein kinase) [Arabidopsis thaliana] gi|7716430|gb|AAF68383	935	0.711063	0.708485	0.00257804	0.00171827	0.028603
At1g01530	68414.m00069	MADS-box protein (AGL28) similar to MADS-box transcription factor GI:6580943 from [Picea abies]; contains Pfam profile PF00319: SRF-type transcription factor (DNA-binding and dimerisation	248	0.722264	0.717696	0.00456794	0.00143092	0.0286063
At4g16720	68417.m02526	60S ribosomal protein L15 (RPL15A)	205	0.715603	0.710154	0.00544877	0.00168417	0.0286508
At4g23170	68417.m03343	protein kinase family protein contains Pfam PF01657: Domain of unknown function; similar to receptor-like protein kinase 5 (GI:13506747) {Arabidopsis thaliana}; similar to receptor-like pr	266	0.710216	0.705242	0.00497402	0.00182128	0.0286573
At3g48770	68416.m05326	hypothetical protein	1900	0.716774	0.714937	0.00183702	0.00177455	0.0286612
At5g57655	68418.m07203	xylose isomerase family protein contains similarity to Xylose isomerase (EC 5.3.1.5) (Swiss-Prot:P22842) [Thermoanaerobacter ethanolicus]	288	0.728968	0.725059	0.00390865	0.00121821	0.0286857
At2g21410	68415.m02548	vacuolar proton ATPase, putative similar to vacuolar proton ATPase 100-kDa subunit from Dictyostelium discoideum P|1384136|gb|AAB49621	822	0.718892	0.716198	0.00269418	0.00165204	0.0286883
At1g67520	68414.m07692	lectin protein kinase family protein contains Pfam domains PF00069: Protein kinase domain and PF01453: Lectin (probable mannose binding)	588	0.716691	0.713258	0.00343283	0.00191876	0.0286945
At5g10230	68418.m01187	annexin 7 (ANN7) nearly identical to calcium-binding protein annexin 7 [Arabidopsis thaliana] GI:12667522	317	0.718996	0.714589	0.00440632	0.0017049	0.0287158
At2g10560	68415.m01113	hypothetical protein	279	0.730008	0.725888	0.0041197	0.00131195	0.0287294
At5g34860	68418.m04105	hypothetical protein	395	0.726077	0.722412	0.00366551	0.00147236	0.0288107
At2g22990.4	68415.m02733	sinapoylglucose:malate sinapoyltransferase (SNG1) similar to serine carboxypeptidase I precursor (SP:P37890) [Oryza sativa]; contains Pfam profile PF00450: Serine carboxypeptidase; identic	417	0.727628	0.724002	0.00362559	0.00152099	0.0288229
At1g62940	68414.m07107	4-coumarate--CoA ligase family protein / 4-coumaroyl-CoA synthase family protein similar to gi:112801 from Petroselinum crispum, GB:AAD40664 from [Solanum tuberosum] (J. Biol. Chem. 266 (1	543	0.711607	0.708353	0.00325419	0.0015956	0.0288237
At5g28237	68418.m03422	tryptophan synthase, beta subunit, putative similar to SP|P14671 Tryptophan synthase beta chain 1, chloroplast precursor (EC 4.2.1.20) {Arabidopsis thaliana}; contains Pfam profile PF00291	466	0.707449	0.70391	0.00353897	0.00161958	0.0288272
At1g05470	68414.m00556	endonuclease/exonuclease/phosphatase family protein simlar to inositol polyphosphate 5-phosphatase I (GI:10444261) and II (GI:10444263) [Arabidopsis thaliana]; contains Pfam profile PF0337	586	0.71908	0.715857	0.00322241	0.00168862	0.0288286
At3g54850	68416.m06077	armadillo/beta-catenin repeat family protein / U-box domain-containing family protein contains Pfam domain, PF00514: Armadillo/beta-catenin-like repeats and Pfam, PF04564: U-box domain	633	0.707496	0.704155	0.00334123	0.00196126	0.0288355
At5g56130	68418.m07002	transducin family protein / WD-40 repeat family protein contains 5 WD-40 repeats (PF00400); similar to beta transducin-like protein HET-E2C*4 (GI:17225206) [Podospora anserina]	316	0.721473	0.717422	0.00405026	0.00143887	0.0288425
At2g03260	68415.m00279	EXS family protein / ERD1/XPR1/SYG1 family protein similar to PHO1 protein [Arabidopsis thaliana] GI:20069032; contains Pfam profiles PF03105: SPX domain, PF03124: EXS family	808	0.718863	0.716096	0.00276711	0.00171905	0.0289082
At2g33060	68415.m04054	leucine-rich repeat family protein contains leucine rich-repeat domains Pfam:PF00560, INTERPRO:IPR001611; contains similarity to Hcr2-0B [Lycopersicon esculentum] gi|3894387|gb|AAC78593	809	0.705048	0.701917	0.00313178	0.00220531	0.0289246
At3g02540.2	68416.m00243	ubiquitin family protein contains Pfam profiles PF00240: Ubiquitin family, PF00627: UBA/TS-N domain;	300	0.703877	0.700325	0.00355178	0.00105212	0.0289407
At5g36180	68418.m04361	serine carboxypeptidase S10 family protein similar to serine carboxypeptidase I precursor (SP:P37890) [Oryza sativa]	442	0.718398	0.714798	0.00359988	0.00159258	0.0289484
At1g72570	68414.m08392	ovule development protein, putative similar to ovule development protein AINTEGUMENTA (GI:1209099) [Arabidopsis thaliana];contains Pfam profile: PF00847 AP2 domain (2 copies); contains non	426	0.716951	0.713534	0.00341702	0.00138305	0.0289524
At5g55250	68418.m06886	S-adenosyl-L-methionine:carboxyl methyltransferase family protein similar to SAM:jasmonic acid carboxyl methyltransferase (JMT)[GI:13676829] and to SAM:benzoic acid carboxyl methyltransfer	387	0.709646	0.705908	0.00373791	0.00150364	0.0289589
At4g27160	68417.m03902	2S seed storage protein 3 / 2S albumin storage protein / NWMU2-2S albumin 3 identical to SP|P15459	165	0.716213	0.710809	0.00540418	0.00134077	0.0289929
At5g54790	68418.m06825	hypothetical protein	120	0.735953	0.729344	0.00660894	0.00145863	0.0290057
At5g03030	68418.m00251	DNAJ heat shock N-terminal domain-containing protein contains Pfam profile PF00226 DnaJ domain; DNAJ domain-containing protein, Homo sapiens, EMBL:AF126743	113	0.725184	0.71883	0.00635376	0.0012716	0.0291082
At2g47640.2	68415.m05945	small nuclear ribonucleoprotein D2, putative / snRNP core protein D2, putative / Sm protein D2, putative similar to small nuclear ribonucleoprotein Sm D2 (snRNP core protein D2) (Sm-D2) [M	109	0.736731	0.729723	0.00700736	0.00149254	0.0291342
At2g47640.3	68415.m05946	small nuclear ribonucleoprotein D2, putative / snRNP core protein D2, putative / Sm protein D2, putative similar to small nuclear ribonucleoprotein Sm D2 (snRNP core protein D2) (Sm-D2) [M	109	0.736731	0.729723	0.00700736	0.00149254	0.0291342
At2g47640	68415.m05944	small nuclear ribonucleoprotein D2, putative / snRNP core protein D2, putative / Sm protein D2, putative similar to small nuclear ribonucleoprotein Sm D2 (snRNP core protein D2) (Sm-D2) [M	110	0.736499	0.729555	0.00694366	0.00147897	0.0291342
At1g50770	68414.m05710	hypothetical protein	633	0.720425	0.717696	0.0027287	0.00131454	0.0291438
At5g16010	68418.m01872	3-oxo-5-alpha-steroid 4-dehydrogenase family protein / steroid 5-alpha-reductase family protein similar to steroid 5alpha-reductase - Rattus norvegicus, PIR:A34239 [SP|24008]; contains Pfa	269	0.717176	0.712049	0.00512699	0.00197262	0.0291598
At1g62080	68414.m07005	expressed protein	151	0.701174	0.695766	0.0054084	0.00123245	0.0291727
At5g65500	68418.m08240	protein kinase family protein contains Pfam profile: PF00069 Eukaryotic protein kinase domain	766	0.722404	0.719626	0.00277823	0.0016498	0.0291739
At5g12080	68418.m01414	mechanosensitive ion channel domain-containing protein / MS ion channel domain-containing protein contains Pfam profile PF00924: Mechanosensitive ion channel	735	0.714807	0.711939	0.00286819	0.00168816	0.0292099
At5g12080.2	68418.m01415	mechanosensitive ion channel domain-containing protein / MS ion channel domain-containing protein contains Pfam profile PF00924: Mechanosensitive ion channel	735	0.714807	0.711939	0.00286819	0.00168816	0.0292099
At1g11310	68414.m01299	seven transmembrane MLO family protein / MLO-like protein 2 (MLO2) idenctical to membrane protein Mlo2 [Arabidopsis thaliana] gi|14091574|gb|AAK53795; similar to Mlo [Hordeum vulgare subsp	574	0.716003	0.712825	0.00317734	0.00161834	0.0292272
At1g05660	68414.m00587	polygalacturonase, putative / pectinase, putative similar to polygalacturonase 5 [Lycopersicon esculentum] GI:2459817; contains Pfam profile PF00295: Glycosyl hydrolases family 28 (polygal	395	0.712039	0.708638	0.00340092	0.00127605	0.0292338
At5g01220	68418.m00027	UDP-sulfoquinovose:DAG sulfoquinovosyltransferase / sulfolipid synthase (SQD2) identical to GI:20302857	511	0.712398	0.708868	0.00353046	0.00177917	0.0292418
At2g04395	68415.m00443	expressed protein	159	0.726223	0.719968	0.00625521	0.00173898	0.0292828
At1g06020	68414.m00630	pfkB-type carbohydrate kinase family protein similar to fructokinase GI:2102693 from [Lycopersicon esculentum]	346	0.714011	0.709907	0.00410369	0.00162922	0.0293031
At1g17400	68414.m02124	hypothetical protein	311	0.72696	0.72271	0.00424976	0.0015709	0.0293181
At4g03460	68417.m00473	ankyrin repeat family protein contains ankyrin repeat domains, Pfam:PF00023	678	0.712184	0.709141	0.00304243	0.00175551	0.029329
At1g30330	68414.m03709	auxin-responsive factor (ARF6) identical to ARF6 [Arabidopsis thaliana] GI:4102600 (Science 276 (5320), 1865-1868 (1997))	934	0.711388	0.708921	0.00246715	0.00159051	0.0293387
At2g42060	68415.m05201	CHP-rich zinc finger protein, putative	269	0.717649	0.713418	0.00423053	0.00134714	0.0293491
At2g31210	68415.m03811	basic helix-loop-helix (bHLH) family protein contains Pfam profile: PF00010 helix-loop-helix DNA-binding domain; PMID: 12679534	429	0.722322	0.718671	0.00365117	0.00160114	0.0293836
At5g25530	68418.m03038	DNAJ heat shock protein, putative simlar to SP|P25685 DnaJ homolog subfamily B member 1 (Heat shock 40 kDa protein 1) {Homo sapiens}; contains Pfam profile PF00226: DnaJ domain	348	0.717256	0.71372	0.00353566	0.00121858	0.0294165
At5g28410	68418.m03450	hypothetical protein DYNAMIN-LIKE PROTEIN- Arabidopsis thaliana, EMBL:L36939	107	0.72769	0.720607	0.0070833	0.00150385	0.029419
At2g01180.2	68415.m00028	phosphatidic acid phosphatase family protein / PAP2 family protein similar to phosphatidic acid phosphatase 2a2 [Cavia porcellus] GI:3641336; contains Pfam profile PF01569 PAP2 superfamily	303	0.717643	0.713286	0.00435657	0.00161102	0.0294214
At4g13290	68417.m02078	cytochrome P450 71A19, putative (CYP71A19) Identical to Cytochrome P450 (SP:Q9T0K0) [Arabidopsis thaliana]; similar to cytochrome P450LXXIA1, Persea americana, M32885	491	0.715843	0.712034	0.00380897	0.00199669	0.0294575
At5g19875	68418.m02365	expressed protein	124	0.71882	0.711161	0.00765977	0.00203996	0.0294796
At3g28715	68416.m03584	H+-transporting two-sector ATPase, putative similar to SP|P54641 Vacuolar ATP synthase subunit d (EC 3.6.3.14) (Vacuolar proton pump d subunit) (V-ATPase 41 KDa accessory protein) {Dictyos	352	0.724161	0.720068	0.00409355	0.00165427	0.0294939
At2g01420.2	68415.m00063	auxin transport protein, putative similar to auxin transport protein PIN7[Arabidopsis thaliana] gi|5817305|gb|AAD52697	617	0.715058	0.711917	0.00314143	0.00170925	0.0295525
At1g50760	68414.m05708	hypothetical protein	87	0.746631	0.739721	0.00690992	0.00116658	0.0295793
At4g06634	68417.m01050	zinc finger (C2H2 type) family protein contains Pfam PF00096: Zinc finger, C2H2 type	388	0.726404	0.72342	0.00298337	0.000969958	0.0295876
At5g57090	68418.m07128	auxin transport protein (EIR1) identical to auxin transport protein EIR1 [Arabidopsis thaliana] gi|3377507|gb|AAC39513; identical to root gravitropism control protein [Arabidopsis thaliana	648	0.716956	0.713982	0.00297391	0.00160976	0.0295911
At1g43710	68414.m05021	serine decarboxylase identical to serine decarboxylase [Arabidopsis thaliana] GI:15011302; contains Pfam profile PF00282: Pyridoxal-dependent decarboxylase conserved domain	483	0.719201	0.715844	0.00335651	0.00152864	0.0295984
At4g14050	68417.m02170	pentatricopeptide (PPR) repeat-containing protein contains INTERPRO:IPR002885 PPR repeats	613	0.713925	0.710719	0.00320588	0.00176991	0.0296006
At5g66300	68418.m08359	no apical meristem (NAM) family protein similar to NAC2 (GI:6456751) [Arabidopsis thaliana]; contains Pfam PF02365 : No apical meristem (NAM) protein	293	0.726309	0.72202	0.00428937	0.00151456	0.0296056
At3g46810	68416.m05081	DC1 domain-containing protein contains Pfam profile PF03107: DC1 domain	687	0.720931	0.718192	0.002739	0.00144854	0.0296289
At3g26180	68416.m03266	cytochrome P450 71B20, putative (CYP71B2) identical to cytochrome P450 71B20 (SP:Q9LTM3) [Arabidopsis thaliana]; similar to cytochrome P450 GB:O65784 [Arabidopsis thaliana]	503	0.716982	0.71338	0.00360161	0.00183539	0.0296842
At1g50790	68414.m05712	hypothetical protein	813	0.720567	0.717908	0.00265831	0.00161638	0.0296949
At2g07706	68415.m00956	expressed protein	307	0.697427	0.692324	0.0051026	0.00224917	0.0297036
At5g44630	68418.m05468	terpene synthase/cyclase family protein	558	0.726644	0.723318	0.00332577	0.00173728	0.0297257
At3g16300	68416.m02057	integral membrane family protein contains TIGRFAM TIGR01569 : plant integral membrane protein TIGR01569; contains Pfam PF04535 : Domain of unknown function (DUF588); At2g38480, At1g45222	213	0.71359	0.708121	0.00546916	0.00179452	0.0297661
At2g22920.2	68415.m02722	serine carboxypeptidase S10 family protein similar to serine carboxypeptidase I precursor (SP:P37890) [Oryza sativa]	436	0.723107	0.719371	0.0037358	0.00171407	0.0297731
At5g53400	68418.m06635	nuclear movement family protein contains Pfam profile: PF03593 nuclear movement protein	305	0.728794	0.725038	0.00375601	0.0012122	0.02978
At5g24870	68418.m02942	zinc finger (C3HC4-type RING finger) family protein similar to Pfam domain, PF00097: Zinc finger, C3HC4 type (RING finger)	521	0.711604	0.708085	0.00351913	0.00181827	0.0297989
At5g24870.2	68418.m02943	zinc finger (C3HC4-type RING finger) family protein similar to Pfam domain, PF00097: Zinc finger, C3HC4 type (RING finger)	521	0.711604	0.708085	0.00351913	0.00181827	0.0297989
At3g15540	68416.m01970	auxin-responsive protein / indoleacetic acid-induced protein 19 (IAA19) identical to SP|O24409 Auxin-responsive protein IAA19 (Indoleacetic acid-induced protein 19) {Arabidopsis thaliana}	198	0.725564	0.720672	0.00489209	0.00133602	0.0298294
At5g20840	68418.m02475	phosphoinositide phosphatase family protein contains similarity to phosphoinositide phosphatase SAC1 [Rattus norvegicus] gi|11095248|gb|AAG29810; contains Pfam domain, PF02383: SacI homolo	832	0.717771	0.715048	0.00272284	0.00173924	0.0298342
At2g04530	68415.m00459	RNase Z 97% identical to RNase Z (GI:20975607) [Arabidopsis thaliana]; similar to RNase Z (GI:20975609) [Arabidopsis thaliana]; identical to cDNA RNase Z (At2g04530) GI:20975606	355	0.713271	0.709126	0.00414535	0.00172071	0.0298587
At5g37320	68418.m04482	hypothetical protein contains Pfam profile PF05056: Protein of unknown function (DUF674)	486	0.719331	0.715748	0.0035826	0.00175988	0.0298723
At5g07540.2	68418.m00864	glycine-rich protein (GRP16) oleosin; glycine-rich protein 16 (GRP16) PMID:11431566	191	0.699448	0.694446	0.00500249	0.00134917	0.0299035
At5g01240	68418.m00031	amino acid permease, putative strong similarity to AUX1 GI:1531758 from [Arabidopsis thaliana]; contains Pfam profile PF01490: Transmembrane amino acid transporter protein	489	0.7185	0.715097	0.00340341	0.00160184	0.0300241
At5g60220	68418.m07548	senescence-associated family protein similar to senescence-associated protein 5 [Hemerocallis hybrid cultivar] gi|3551954|gb|AAC34855	328	0.725844	0.721522	0.00432186	0.00173325	0.0300483
At1g60430	68414.m06803	ARP2/3 complex 21 kDa subunit family contains Pfam PF04062: P21-ARC (ARP2/3 complex 21 kDa subunit); similar to Arp2/3 complex subunit p21-Arc (GI:6983853) [Mus musculus]; similar to ARP2/	175	0.713325	0.707647	0.00567789	0.00159691	0.0300814
At4g17750	68417.m02650	heat shock factor protein 1 (HSF1) / heat shock transcription factor 1 (HSTF1) identical to heat shock transcription factor 1 (HSF1) SP:P41151 from [Arabidopsis thaliana] ;contains Pfam pr	496	0.721305	0.71815	0.00315526	0.00139813	0.0300997
At2g27960	68415.m03389	cyclin-dependent kinase / CDK (CKS1) identical to Cks1 protein [Arabidopsis thaliana] gi|2274859|emb|CAA03859	88	0.730585	0.722954	0.00763091	0.00145093	0.0301024
At2g30730	68415.m03748	serine/threonine protein kinase, putative similar to Pto kinase interactor 1 (serine/threonine protein kinase) [Lycopersicon esculentum] gi|3668069|gb|AAC61805; contains protein kinase dom	339	0.708336	0.70421	0.00412603	0.00163417	0.0301053
At4g24890	68417.m03562	calcineurin-like phosphoesterase family protein contains Pfam profile: PF00149 calcineurin-like phosphoesterase	616	0.721329	0.718582	0.00274687	0.00131639	0.0301195
At3g62790	68416.m07054	NADH-ubiquinone oxidoreductase-related contains weak similarity to NADH-ubiquinone oxidoreductase 15 kDa subunit (EC 1.6.5.3) (EC 1.6.99.3) (Complex I-15 kDa) (CI-15 kDa) (Swiss-Prot:O4392	84	0.742581	0.735056	0.00752462	0.00134742	0.0301381
At4g31860	68417.m04526	protein phosphatase 2C, putative / PP2C, putative protein phosphatase 2C, Schizosaccharomyces pombe, PIR2:S54297	358	0.722543	0.718839	0.00370379	0.0013924	0.0301876
At5g20200	68418.m02406	nucleoporin-related contains weak similarity to Nucleoporin NUP1 (Nuclear pore protein NUP1) (Swiss-Prot:P20676) [Saccharomyces cerevisiae]	763	0.709073	0.706442	0.00263066	0.00149818	0.0302348
At2g23520	68415.m02807	expressed protein ; expression supported by MPSS	863	0.714626	0.711988	0.00263767	0.00170363	0.0302375
At1g11170.2	68414.m01279	expressed protein contains Pfam profile PF05212: Protein of unknown function (DUF707)	336	0.730157	0.726047	0.00410964	0.00161043	0.0302479
At1g55520	68414.m06351	transcription initiation factor IID-2 (TFIID-2) / TATA-box factor 2 / TATA sequence-binding protein 2 (TBP2) identical to Swiss-Prot:P28148|TF22_ARATH Transcription initiation factor TFIID	201	0.715927	0.71054	0.00538645	0.00165517	0.0302544
At1g55520.2	68414.m06352	transcription initiation factor IID-2 (TFIID-2) / TATA-box factor 2 / TATA sequence-binding protein 2 (TBP2) identical to Swiss-Prot:P28148|TF22_ARATH Transcription initiation factor TFIID	201	0.715927	0.71054	0.00538645	0.00165517	0.0302544
At3g21800	68416.m02749	UDP-glucoronosyl/UDP-glucosyl transferase family protein contains Pfam profile: PF00201 UDP-glucoronosyl and UDP-glucosyl transferase	481	0.714704	0.711128	0.00357607	0.0017461	0.030265
At5g62200	68418.m07809	embryo-specific protein-related contains weak similarity to embryo-specific protein 3 (GI:3335171) [Arabidopsis thaliana]	191	0.713386	0.707902	0.00548475	0.00163136	0.0302787
At1g80460	68414.m09423	glycerol kinase, putative similar to glycerol kinase (ATP:glycerol 3-phosphotransferase, Glycerokinase, GK)[Mycobacterium tuberculosis] Swiss-Prot:O69664	523	0.719211	0.716019	0.00319248	0.00151685	0.0304241
At3g22500	68416.m02844	late embryogenesis abundant protein (ECP31) / LEA protein identical to LEA protein in group 5 (AtECP31) [Arabidopsis thaliana] GI:1526422; contains Pfam profile PF04927: Seed maturation pr	257	0.706873	0.703163	0.00371035	0.00100754	0.030471
At3g26870	68416.m03362	self-incompatibility protein-related low similarity to self-incompatibility [Papaver nudicaule] GI:3097262	131	0.740689	0.734446	0.00624353	0.00145554	0.0305293
At2g47860.2	68415.m05974	phototropic-responsive NPH3 family protein contains NPH3 family domain, Pfam:PF03000	518	0.713399	0.709703	0.0036968	0.00201791	0.0305335
At5g51180	68418.m06345	expressed protein	358	0.729052	0.725352	0.00370045	0.00139873	0.0305964
At5g51180.2	68418.m06346	expressed protein	358	0.729052	0.725352	0.00370045	0.00139873	0.0305964
At1g14520	68414.m01721	oxygenase-related similar to myo-inositol oxygenase [Sus scrofa] gi|17432544|gb|AAL39076	312	0.729613	0.725647	0.0039657	0.0014002	0.0306044
At3g61610	68416.m06904	aldose 1-epimerase family protein similar to apospory-associated protein C; APOC [Chlamydomonas reinhardtii] GI:6970044; contains Pfam profile PF01263: Aldose 1-epimerase	318	0.719051	0.714721	0.00433012	0.00170225	0.0306343
At5g06030	68418.m00668	self-incompatibility protein-related simlar to self-incompatibility [Papaver rhoeas] GI:3097260	151	0.731898	0.725596	0.00630164	0.0017121	0.0306414
At5g62110	68418.m07796	hypothetical protein	692	0.722003	0.719174	0.00282913	0.001582	0.0306638
At1g05840	68414.m00611	aspartyl protease family protein contains Pfam PF00026: Eukaryotic aspartyl protease	486	0.711993	0.708452	0.00354029	0.00174048	0.0306881
At5g52450	68418.m06508	MATE efflux protein-related strong similarity to unknown protein (pir||T02324); contains Pfam profile PF01554 Uncharacterized membrane protein family	487	0.706775	0.702907	0.00386829	0.00208262	0.0307009
At3g29250	68416.m03670	short-chain dehydrogenase/reductase (SDR) family protein similar to 3-beta-hydroxysteroiddehydrogenase GI:15983819 from [Digitalis lanata]; contains Pfam profile: PF00106 short chain dehyd	380	0.706625	0.702729	0.00389554	0.00164922	0.0307482
At2g44490	68415.m05531	glycosyl hydrolase family 1 protein contains Pfam PF00232 : Glycosyl hydrolase family 1 domain; TIGRFAM TIGR01233: 6-phospho-beta-galactosidase; similar to anther-specific protein ATA27 (G	561	0.725721	0.722814	0.00290739	0.00135703	0.0307875
At4g18900	68417.m02786	transducin family protein / WD-40 repeat family protein contains 5 (4 significant) WD-40 repeats; similar to periodic tryptophan protein 1 homolog (Keratinocyte protein IEF SSP 9502) (P	462	0.725729	0.722573	0.00315649	0.00131745	0.0307969
At1g58030	68414.m06577	amino acid permease family protein similar to SP|P18581 Low-affinity cationic amino acid transporter-2 (CAT-2) (T-cell early activation protein) {Mus musculus}; contains Pfam profile PF003	636	0.703385	0.700169	0.00321653	0.00188337	0.0307995
At1g26770	68414.m03259	expansin, putative (EXP10) similar to expansin At-EXP1 GI:1041702 from [Arabidopsis thaliana]; alpha-expansin gene family, PMID:11641069	250	0.717522	0.713371	0.00415082	0.00123375	0.0308467
At3g26480	68416.m03301	transducin family protein / WD-40 repeat family protein contains Pfam profile: PF00400 WD domain, G-beta repeat (5 copies, 2 below cutoff); related to LACK protective antigen (GI:13625467)	765	0.71538	0.712626	0.00275445	0.00166252	0.0308496
At2g19170	68415.m02237	subtilase family protein contains similarity to meiotic serine proteinase TMP GI:6468325 from [Lycopersicon esculentum]	816	0.70878	0.706378	0.00240233	0.00134908	0.0308567
At3g51420	68416.m05632	strictosidine synthase family protein similar to hemomucin [Drosophila melanogaster][GI:1280434], strictosidine synthase [Rauvolfia serpentina][SP|P15324]; contains strictosidine synthase	371	0.714994	0.710891	0.00410327	0.00179022	0.0308848
At3g26700	68416.m03339	protein kinase family protein contains protein kinase domain, Pfam:PF00069	381	0.706282	0.702227	0.00405491	0.00179659	0.0309285
At2g23170	68415.m02768	auxin-responsive GH3 family protein similar to auxin-responsive GH3 product [Glycine max] GI:18591; contains Pfam profile PF03321: GH3 auxin-responsive promoter	596	0.717709	0.714561	0.00314771	0.00169531	0.0309959
At1g70760	68414.m08156	inorganic carbon transport protein-related contains weak similarity to Swiss-Prot:P27372 inorganic carbon transport protein [Synechocystis sp.]	192	0.725678	0.720051	0.00562703	0.00174717	0.0310656
At2g25180	68415.m03011	two-component responsive regulator family protein / response regulator family protein contains Pfam profile: PF00072 response regulator receiver domain	597	0.717701	0.714763	0.00293765	0.00148367	0.0311988
At4g23470	68417.m03382	hydroxyproline-rich glycoprotein family protein contains proline-rich extensin domains, INTERPRO:IPR002965	256	0.726884	0.723235	0.00364871	0.000981825	0.0312222
At5g40090	68418.m04863	disease resistance protein-related contains Pfam domain, PF00931: NB-ARC domain, a novel signalling motif found in plant resistance gene products	386	0.718454	0.714522	0.00393249	0.00172019	0.0312431
At1g34420	68414.m04275	leucine-rich repeat family protein / protein kinase family protein contains leucine rich repeat (LRR) domains, Pfam:PF00560; contains protein kinase domain, Pfam:PF00069	967	0.702305	0.69944	0.0028649	0.0022906	0.0313416
At5g23660	68418.m02774	nodulin MtN3 family protein similar to MtN3 GI:1619602 (root nodule development) from [Medicago truncatula]	286	0.711235	0.706515	0.00471943	0.00183873	0.0313517
At2g46530.2	68415.m05803	transcriptional factor B3 family protein / auxin-responsive factor AUX/IAA-related contains Pfam profiles: PF02309 AUX/IAA family, PF02362 B3 DNA binding domain	515	0.716479	0.713149	0.00332994	0.00164895	0.0313751
At3g53620	68416.m05923	inorganic pyrophosphatase, putative [soluble] / pyrophosphate phospho-hydrolase, putative / PPase, putative similar to magnesium dependent soluble inorganic pyrophosphatase [Solanum tubero	217	0.726754	0.721896	0.00485743	0.00147886	0.0313942
At1g06000	68414.m00628	UDP-glucoronosyl/UDP-glucosyl transferase family protein contains similarity to UDPG glucosyltransferase GB:AAB62270 GI:2232354 from [Solanum berthaultii]	436	0.711627	0.707877	0.00374976	0.00177101	0.0314054
At4g23910	68417.m03439	expressed protein various predicted proteins, Arabidopsis thaliana	199	0.718061	0.71315	0.00491017	0.00138709	0.0314555
At5g45020	68418.m05520	expressed protein	326	0.725091	0.721278	0.00381323	0.00137149	0.0315057
At4g14605	68417.m02247	mitochondrial transcription termination factor-related / mTERF-related contains Pfam profile PF02536: mTERF	445	0.705855	0.701839	0.00401658	0.00207824	0.031541
At3g26170	68416.m03265	cytochrome P450 71B19, putative (CYP71B19) Identical to cytochrome P450 71B19 (SP:Q9LTM4)[Arabidopsis thaliana];similar to cytochrome P450 GB:O65784 [Arabidopsis thaliana]	503	0.716852	0.713307	0.00354496	0.00183227	0.0316286
At3g29760	68416.m03758	NLI interacting factor (NIF) family protein contains Pfam profile PF03031: NLI interacting factor	466	0.719313	0.716113	0.00319955	0.00138363	0.0316679
At5g54530	68418.m06789	expressed protein contains Pfam profile PF04398: Protein of unknown function, DUF538	162	0.706507	0.699909	0.00659862	0.00204623	0.0316794
At1g71450	68414.m08255	AP2 domain-containing transcription factor, putative similar to TINY GB:CAA64359; contains Pfam profile PF00847: AP2 domain	184	0.728877	0.723891	0.00498584	0.00132963	0.0318169
At2g40280	68415.m04958	dehydration-responsive family protein similar to early-responsive to dehydration stress ERD3 protein [Arabidopsis thaliana] GI:15320410; contains Pfam profile PF03141: Putative methyltrans	590	0.717879	0.714827	0.00305228	0.0015979	0.031819
At3g52850	68416.m05824	vacuolar sorting receptor, putative nearly identical to vacuolar sorting receptor homolog (GP:1737218) [Arabidopsis thaliana]	624	0.72298	0.720343	0.00263708	0.00126171	0.031831
At2g11010	68415.m01178	hypothetical protein	694	0.715872	0.712949	0.00292328	0.00172484	0.0318495
At4g32170	68417.m04575	cytochrome P450, putative cytochrome p450, Arabidopsis thaliana, PID:G2252844	507	0.719536	0.71602	0.00351607	0.00182298	0.0318511
At2g38780	68415.m04761	expressed protein	436	0.717735	0.714383	0.00335226	0.00142664	0.0319263
At1g62920	68414.m07104	expressed protein ; expression supported by MPSS	261	0.715489	0.71058	0.00490891	0.00183139	0.0319293
At4g16410	68417.m02483	expressed protein contains Pfam PF05421: Protein of unknown function (DUF751)	186	0.712286	0.706058	0.00622798	0.00210227	0.0319767
At3g51670	68416.m05666	SEC14 cytosolic factor family protein / phosphoglyceride transfer family protein similar to polyphosphoinositide binding protein Ssh2p (GI:2739046) {Glycine max};; contains Pfam PF00650 :	410	0.72122	0.717733	0.00348701	0.00145289	0.031986
At4g39700	68417.m05618	heavy-metal-associated domain-containing protein / copper chaperone (CCH)-related low similarity to copper homeostasis factor [GI:3168840][PMID:9701579]; similar to farnesylated proteins G	159	0.722058	0.717254	0.00480398	0.00107005	0.0320261
At3g25560	68416.m03178	protein kinase family protein contains Prosite:PS00108: Serine/Threonine protein kinases active-site signature and PS00107: Protein kinases ATP-binding region signature	636	0.710943	0.707774	0.00316893	0.00186402	0.0320815
At3g07560	68416.m00903	glycine-rich protein	305	0.719987	0.716688	0.00329868	0.000968809	0.0320957
At5g08335	68418.m00981	isoprenylcysteine carboxyl methyltransferase family protein / ICMT family protein similar to SP|O60725 Protein-S isoprenylcysteine O-methyltransferase (EC 2.1.1.100) (Isoprenylcysteine car	198	0.725113	0.719412	0.00570109	0.00188028	0.0321545
At4g11120	68417.m01804	translation elongation factor Ts (EF-Ts), putative similar to ethylene-responsive elongation factor EF-Ts precursor [Lycopersicon esculentum] GI:5669636; contains Pfam profile PF00889: Elo	396	0.710758	0.707068	0.0036903	0.00157591	0.0321651
At5g48770	68418.m06035	disease resistance protein (TIR-NBS-LRR class), putative domain signature TIR-NBS-LRR exists, suggestive of a disease resistance protein.	1191	0.711548	0.709084	0.00246385	0.00211304	0.0321739
At4g00310	68417.m00039	expressed protein	303	0.724115	0.720185	0.00392982	0.00136797	0.0321924
At4g40000	68417.m05664	NOL1/NOP2/sun family protein contains Pfam profile PF01189: NOL1/NOP2/sun family	784	0.718785	0.716142	0.00264395	0.00160288	0.0322216
At2g14740	68415.m01662	vacuolar sorting receptor, putative nearly identical to vacuolar sorting receptor homolog [Arabidopsis thaliana] GI:1737220; contains a calcium-binding EGF-like domain signature	629	0.722315	0.719692	0.00262398	0.00126678	0.0322294
At2g14740.2	68415.m01663	vacuolar sorting receptor, putative nearly identical to vacuolar sorting receptor homolog [Arabidopsis thaliana] GI:1737220; contains a calcium-binding EGF-like domain signature	629	0.722315	0.719692	0.00262398	0.00126678	0.0322294
At1g05700	68414.m00591	leucine-rich repeat protein kinase, putative similar to light repressible receptor protein kinase, gi|2129635; contains leucine rich repeat (LRR) domains, Pfam:PF00560; contains protein ki	844	0.711667	0.708951	0.00271639	0.00182184	0.0322377
At3g43570	68416.m04631	GDSL-motif lipase, putative similar to family II lipases EXL3 GI:15054386, EXL1 GI:15054382, EXL2 GI:15054384 from [Arabidopsis thaliana]; contains Pfam profile PF00657: GDSL-like Lipase/A	321	0.715654	0.711507	0.00414694	0.00161491	0.0322386
At1g18260	68414.m02277	suppressor of lin-12-like protein-related / sel-1 protein-related similar to Sel-1 homolog precursor (Suppressor of lin-12-like protein) (Sel-1L)(SP:Q9UBV2) {Homo sapiens}	679	0.714952	0.71219	0.00276122	0.00151526	0.0322734
At5g47770	68418.m05901	farnesyl pyrophosphate synthetase 1, mitochondrial (FPS1) / FPP synthetase 1 / farnesyl diphosphate synthase 1 identical to SP|Q09152 Farnesyl pyrophosphate synthetase 1, mitochondrial pre	385	0.718789	0.714783	0.00400604	0.00180848	0.0322745
At1g47970	68414.m05343	expressed protein	199	0.735718	0.732542	0.00317664	0.000587971	0.0322969
At2g01420	68415.m00062	auxin transport protein, putative similar to auxin transport protein PIN7[Arabidopsis thaliana] gi|5817305|gb|AAD52697	613	0.715133	0.712045	0.00308779	0.0017126	0.0323481
At5g16970	68418.m01988	NADP-dependent oxidoreductase, putative (P1) identical to probable NADP-dependent oxidoreductase P1, zeta-crystallin homolog [SP|Q39172][gi:886428], Arabidopsis thaliana; similar to allyl	346	0.719244	0.715733	0.00351124	0.00125022	0.0323616
At1g61330	68414.m06912	F-box family protein contains Pfam profile: PF00646 F-box domain; similar to SKP1 interacting partner 2 (SKIP2) TIGR_Ath1:At5g67250	448	0.720325	0.716502	0.00382312	0.00191921	0.032365
At5g24910	68418.m02949	cytochrome P450 family protein similar to Cytochrome P450 72A1 (SP:Q05047) [Catharanthus roseus]; similar to fatty acid omega-hydroxylase cytochrome P450 4A11 - Homo sapiens, PIR:I53015; s	533	0.72272	0.719483	0.0032368	0.00163726	0.0323876
At3g44740	68416.m04816	tRNA synthetase class II (G, H, P and S) family protein similar to SP|O23627 Glycyl-tRNA synthetase (EC 6.1.1.14) (Glycine--tRNA ligase) (GlyRS) {Arabidopsis thaliana}; contains Pfam profi	277	0.719645	0.715264	0.00438129	0.00155947	0.0324085
At1g13090	68414.m01518	cytochrome P450 71B28, putative (CYP71B28) Identical to Cytochrome P450 (SP:Q9SAE3) [Arabidopsis thaliana]; strong similarity to gb|X97864 cytochrome P450 from Arabidopsis thaliana and is	491	0.718432	0.714689	0.00374337	0.00201803	0.0324127
At2g31120	68415.m03800	expressed protein	165	0.715416	0.708744	0.0066729	0.00215566	0.0324354
At5g56320	68418.m07029	expansin, putative (EXP14) similar to alpha-expansin 3 GI:6942322 from [Triphysaria versicolor]; alpha-expansin gene family, PMID:11641069	256	0.725696	0.721766	0.00393013	0.00116017	0.0324357
At1g13040	68414.m01512	pentatricopeptide (PPR) repeat-containing protein contains Pfam profile PF01535: PPR repeat	518	0.723986	0.720703	0.00328291	0.00163875	0.0324659
At1g22930	68414.m02866	T-complex protein 11 contains Pfam PF05794: T-complex protein 11	1132	0.710276	0.707886	0.00239037	0.00189901	0.0324794
At5g20620	68418.m02449	polyubiquitin (UBQ4) identical to GI:17677	383	0.708683	0.704587	0.00409594	0.00188677	0.0324889
At1g07690	68414.m00826	hypothetical protein	165	0.704235	0.697872	0.00636237	0.00196317	0.0325543
At2g42830	68415.m05302	agamous-like MADS box protein AGL5 / floral homeodomain transcription factor (AGL5) identical to SP|P29385 Agamous-like MADS box protein AGL5 {Arabidopsis thaliana}	247	0.715163	0.710192	0.00497079	0.00179406	0.0325624
At2g42830.2	68415.m05303	agamous-like MADS box protein AGL5 / floral homeodomain transcription factor (AGL5) identical to SP|P29385 Agamous-like MADS box protein AGL5 {Arabidopsis thaliana}	249	0.71516	0.71023	0.00493087	0.00177965	0.0325624
At1g38790	68414.m04709	hypothetical protein	151	0.722054	0.716096	0.00595742	0.00157539	0.0325632
At3g25550	68416.m03177	F-box family protein	180	0.72677	0.720821	0.00594895	0.0018732	0.0325841
At2g18730	68415.m02181	diacylglycerol kinase, putative contains INTERPRO domain, IPR001206, DAG-kinase catalytic domain	489	0.720059	0.716847	0.00321132	0.00148533	0.032695
At3g44400	68416.m04770	disease resistance protein (TIR-NBS-LRR class), putative domain signature TIR-NBS-LRR exists, suggestive of a disease resistance protein.	1008	0.716103	0.713541	0.00256239	0.00194942	0.0326961
At1g15010	68414.m01793	expressed protein	143	0.720976	0.714192	0.00678353	0.0019387	0.0327132
At4g03305	68417.m00452	hypothetical protein	151	0.71765	0.712597	0.00505359	0.00113761	0.0327988
At2g37890	68415.m04651	mitochondrial substrate carrier family protein contains Pfam profile: PF00153 mitochondrial carrier protein	338	0.70295	0.69884	0.00411056	0.00168505	0.032811
At4g13610	68417.m02118	DNA (cytosine-5-)-methyltransferase, putative similar to cytosine-5 methyltransferase (METII) [Arabidopsis thaliana] GI:6523846; contains Pfam profiles PF01426: BAH domain, PF00145: C-5 cy	1405	0.719704	0.717772	0.00193178	0.00154714	0.032818
At5g23810	68418.m02795	amino acid transporter family protein similar to amino acid carrier [Ricinus communis] GI:3293031; contains Pfam profile PF01490: Transmembrane amino acid transporter protein	468	0.713916	0.710371	0.00354558	0.0017362	0.032824
At5g25100	68418.m02974	endomembrane protein 70, putative TM4 family;	645	0.720418	0.717397	0.0030216	0.00174018	0.0329149
At2g25840	68415.m03100	tRNA synthetase class I (W and Y) family protein contains Pfam profile: PF00579 tRNA synthetases class I (W and Y)	409	0.713672	0.709805	0.00386663	0.00180778	0.0329451
At5g66420	68418.m08377	expressed protein	656	0.709821	0.707052	0.00276906	0.00148776	0.0329771
At1g74230	68414.m08597	glycine-rich RNA-binding protein similar to RNA-binding protein GB:S46286 from [Nicotiana sylvestris]	290	0.707817	0.704514	0.00330332	0.00093601	0.0329801
At4g29890	68417.m04253	choline monooxygenase, putative (CMO-like) similar to Choline monooxygenase, chloroplast precursor (EC 1.14.15.7) from {Amaranthus tricolor} SP|Q93XE1, {Beta vulgaris} SP|O22553; contains	423	0.717039	0.713517	0.00352185	0.00155291	0.0330242
At1g51630	68414.m05817	expressed protein contains Pfam PF03138: Plant protein family. The function of this family of plant proteins is unknown;	424	0.717434	0.713915	0.00351826	0.00155372	0.0330377
At4g34540	68417.m04908	isoflavone reductase family protein similar to phenylcoumaran benzylic ether reductase homolog Fi1 [Forsythia x intermedia][GI:7578895]; contains isoflavone reductase domain PF02716	307	0.715612	0.711348	0.00426392	0.00165342	0.0330808
At3g63400.2	68416.m07138	peptidyl-prolyl cis-trans isomerase cyclophilin-type family protein similar to cyclophylin [Digitalis lanata] GI:1563719; contains Pfam profile PF00160: peptidyl-prolyl cis-trans isomerase	388	0.713552	0.709917	0.00363423	0.00151885	0.033117
At1g18400	68414.m02298	basic helix-loop-helix (bHLH) family protein contains Pfam profile: PF00010 helix-loop-helix DNA-binding domain	261	0.720387	0.715747	0.00463924	0.00166601	0.0331613
At5g37030	68418.m04441	tRNA-splicing endonuclease positive effector-related contains similarity to SEN1, a positive effector of tRNA-splicing endonuclease [Saccharomyces cerevisiae] gi|172574|gb|AAB63976	639	0.713369	0.710136	0.00323274	0.00198101	0.033177
At2g24920	68415.m02980	expressed protein	143	0.733054	0.727324	0.00572994	0.00139294	0.0331855
At5g03240	68418.m00272	polyubiquitin (UBQ3) identical to GI:928809	307	0.709364	0.704815	0.00454909	0.00188528	0.0331998
At5g03240.2	68418.m00273	polyubiquitin (UBQ3) identical to GI:928809	307	0.709364	0.704815	0.00454909	0.00188528	0.0331998
At3g47680	68416.m05192	expressed protein contains similarity to hypothetical proteins of [Arabidopsis thaliana]	303	0.725237	0.7214	0.00383711	0.00132397	0.033206
At5g60440	68418.m07581	MADS-box protein (AGL62) contains Pfal profile PF00319: SRF-type transcription factor (DNA-binding and dimerisation domain)	300	0.728091	0.724293	0.00379813	0.00128458	0.0332172
At5g58375	68418.m07310	expressed protein	86	0.73072	0.722423	0.0082975	0.00175774	0.0332267
At5g20400	68418.m02426	oxidoreductase, 2OG-Fe(II) oxygenase family protein similar to naringenin,2-oxoglutarate 3-dioxygenase (flavonone-3-hydroxylase) [SP|Q06942][Malus domestica]; contains PF031712OG-Fe(II) ox	349	0.72076	0.716959	0.00380037	0.00149822	0.0333109
At1g70540	68414.m08118	invertase/pectin methylesterase inhibitor family protein contains Pfam profile PF04043: Plant invertase/pectin methylesterase inhibitor	168	0.71316	0.707339	0.005821	0.00169309	0.0333541
At2g40500	68415.m04998	protein kinase family protein contains protein kinase domain, Pfam:PF00069	296	0.723455	0.718851	0.00460475	0.00186872	0.0334272
At3g25590	68416.m03186	expressed protein	424	0.720862	0.717498	0.00336488	0.00143024	0.0334687
At4g23370	68417.m03370	hypothetical protein predicted proteins, Arabidopsis thaliana contains Pfam profile PF03080: Arabidopsis proteins of unknown function	1022	0.718691	0.716433	0.00225789	0.00155236	0.0334737
At1g74860	68414.m08676	expressed protein	401	0.716356	0.712746	0.00360955	0.00155678	0.0334802
At2g19520	68415.m02281	WD-40 repeat protein (MSI4) contains 6 (4 significant) WD-40 repeats (PF0400); identical to WD-40 repeat protein MSI4 (SP:O22607) [Arabidopsis thaliana]	508	0.717406	0.714512	0.00289387	0.00126865	0.0335338
At2g42395	68415.m05247	expressed protein	105	0.726648	0.720585	0.0060634	0.00115122	0.0335366
At3g17530	68416.m02239	F-box family protein contains Pfam profile: PF00646 F-box domain	389	0.725442	0.721665	0.00377677	0.001655	0.0335478
At4g03500	68417.m00477	ankyrin repeat family protein contains ankyrin repeats, Pfam:PF00023	653	0.709871	0.706774	0.00309776	0.00186903	0.0335479
At5g39490	68418.m04782	F-box family protein contains Pfam:PF00646 F-box domain ; similar to SKP1 interacting partner 2 (SKIP2) TIGR_Ath1:At5g67250	567	0.719864	0.716688	0.00317574	0.00170636	0.0335777
At5g26900	68418.m03208	WD-40 repeat family protein contains 5 WD-40 repeats (PF00400); similar to fizzy1 (GI:3298595) {Xenopus laevis}; WD-repeat protein, carrot, PIR:T14352	445	0.714081	0.710558	0.00352301	0.00164844	0.0335916
At5g61130	68418.m07669	glycosyl hydrolase family protein 17 similar to beta-1,3-glucanase GI:15150341 from [Camellia sinensis]; C-terminal homology only	202	0.703023	0.698248	0.00477451	0.00137513	0.0336308
At1g30690	68414.m03752	SEC14 cytosolic factor family protein / phosphoglyceride transfer family protein contains Pfam PF00650 : CRAL/TRIO domain; contains Pfam PF03765 : CRAL/TRIO, N-terminus; similar to cytosol	541	0.720383	0.717747	0.00263645	0.00112306	0.0336362
At4g17785	68417.m02654	myb family transcription factor (MYB39) contains Pfam profile: PF00249 myb-like DNA-binding domain	361	0.720156	0.7163	0.00385518	0.00160264	0.0336475
At3g17420	68416.m02225	protein kinase family protein contains protein kinase domain, Pfam:PF00069; contains serine/threonine protein kinase domain, INTERPRO:IPR002290	468	0.714764	0.711355	0.00340909	0.00162482	0.0336541
At3g49870	68416.m05452	ADP-ribosylation factor, putative similar to ADP-ribosylation factor-like protein 1 (SP:P40616) [Homo sapiens]; ARF3 ADP-RIBOSYLATION FACTOR,GP:453191 Arabidopsis thaliana; contains domain	185	0.720935	0.71513	0.00580406	0.00186295	0.0336986
At1g48520	68414.m05425	glutamyl-tRNA(Gln) amidotransferase B family protein contains Pfam profiles: PF02934 PET112 family, N terminal region, PF02637 GatB/Yqey domain, PF01162 PET112 family, C terminal region	551	0.712206	0.70895	0.00325542	0.0017462	0.0337242
At2g12400	68415.m01339	expressed protein	542	0.708602	0.70524	0.00336239	0.00183302	0.0337471
At4g21720	68417.m03145	expressed protein	140	0.728039	0.723881	0.00415847	0.00072472	0.0337948
At1g62060	68414.m07002	expressed protein	151	0.703108	0.697708	0.0054004	0.00131843	0.0338035
At5g53270	68418.m06621	seed maturation family protein similar to SP|P09444 Late embryogenesis abundant protein D-34 (LEA D-34) {Gossypium hirsutum}; contains Pfam profile PF04927: Seed maturation protein	160	0.711326	0.706149	0.0051769	0.00128389	0.0338095
At1g73177	68414.m08468	expressed protein	64	0.732258	0.723602	0.00865602	0.00143612	0.0338264
At2g24990	68415.m02988	RIO1 family protein similar to extragenic suppressor of the bimD6 mutation (SUDD) [Emericella nidulans] GI:2338556, RIO1 [Saccharomyces cerevisiae] GI:1359602; contains Pfam profile PF0116	538	0.718743	0.715664	0.00307863	0.00152801	0.033867
At1g18610	68414.m02320	kelch repeat-containing protein contains Pfam profile PF01344: Kelch motif	573	0.715663	0.712785	0.00287777	0.00142206	0.03387
At3g24370	68416.m03060	hypothetical protein	188	0.71514	0.70967	0.00547006	0.00168666	0.0339073
At3g63210	68416.m07101	expressed protein identical to senescence-associated protein SAG102 (GI::22331931) [Arabidopsis thaliana] (unpublished); contains Pfam profile PF04570: Protein of unknown function (DUF581)	264	0.720597	0.716432	0.00416455	0.00137318	0.0339235
At2g18150	68415.m02112	peroxidase, putative peroxidase [Arabidopsis thaliana] gi|6822093|emb|CAB71009; identical to cDNA class III peroxidase ATP36 pseudogene, GI:17530548; contains Pfam profile PF00141: Peroxid	339	0.713664	0.70946	0.00420352	0.00179715	0.0339505
At4g34560	68417.m04911	expressed protein	222	0.721044	0.716021	0.00502351	0.00168322	0.0340478
At5g37860	68418.m04559	copper-binding family protein similar to copper homeostasis factor gi:3168840 from Arabidopsis thaliana; contains Pfam profile PF00403: Heavy-metal-associated domain	263	0.745115	0.741452	0.00366283	0.00106015	0.0340488
At3g44600	68416.m04794	peptidyl-prolyl cis-trans isomerase cyclophilin-type family protein similar to SP|P87051 Peptidyl-prolyl cis-trans isomerase cyp2 (EC 5.2.1.8) (Cyclophilin cyp2) {Schizosaccharomyces pombe	632	0.721882	0.719236	0.00264647	0.00132999	0.0340522
At1g51400	68414.m05784	photosystem II 5 kD protein 100% identical to GI:4836947 (F5D21.10)	107	0.725318	0.719074	0.00624442	0.00125428	0.0340879
At1g76320	68414.m08866	far-red impaired responsive protein, putative similar to far-red impaired response protein FAR1 [Arabidopsis thaliana] gi|5764395|gb|AAD51282; contains Pfam:PF03101 domain: FAR1 family	733	0.724479	0.721916	0.00256348	0.00144892	0.0341286
At3g32030	68416.m04070	terpene synthase/cyclase family protein contains Pfam profile: PF01397 terpene synthase family	605	0.721331	0.718124	0.00320669	0.00187245	0.0341699
At3g23325	68416.m02942	splicing factor, putative similar to Splicing factor 3B subunit 10 (SF3b10) (Pre-mRNA splicing factor SF3b 10 kDa subunit) (Swiss-Prot:Q9BWJ5) [Homo sapiens]	88	0.73571	0.727992	0.00771821	0.00157782	0.0341701
At4g08652	68417.m01424	hypothetical protein	78	0.734747	0.727166	0.00758109	0.00134937	0.0341752
At3g59230	68416.m06603	F-box family protein contains F-box domain Pfam:PF00646	492	0.711189	0.707618	0.00357072	0.00188892	0.0342013
At4g36550	68417.m05190	U-box domain-containing protein low similarity to immediate-early fungal elicitor protein CMPG1 [Petroselinum crispum] GI:14582200; contains Pfam profile PF04564: U-box domain	578	0.715499	0.712254	0.00324525	0.00183354	0.0342216
At2g34670	68415.m04259	proline-rich family protein contains proline-rich region, INTERPRO:IPR000694	562	0.71122	0.707972	0.00324781	0.00178632	0.0342492
At1g20930	68414.m02621	cell division control protein, putative cdc2MsF [Medicago sativa] gi|1806146|emb|CAA65982	316	0.718415	0.71421	0.00420525	0.00168395	0.0342522
At5g16950	68418.m01986	expressed protein	100	0.736306	0.730518	0.00578828	0.00100996	0.0342754
At1g67860	68414.m07748	expressed protein	79	0.718054	0.710053	0.00800124	0.00152468	0.0342807
At1g66910	68414.m07604	protein kinase, putative similar to receptor serine/threonine kinase PR5K gi|1235680|gb|AAC49208	667	0.714755	0.711757	0.00299758	0.00180743	0.0343056
At3g03850	68416.m00396	auxin-responsive protein, putative similar to small auxin-up regulated protein SAUR (GI:3043536) [Raphanus sativus]	94	0.712464	0.704816	0.00764777	0.00165821	0.0343132
At5g62620	68418.m07859	galactosyltransferase family protein contains Pfam profile: PF01762 galactosyltransferase	682	0.718186	0.715356	0.00283045	0.00164796	0.0343148
At1g65970	68414.m07485	peroxiredoxin type 2, putative strong similarity to type 2 peroxiredoxin [Brassica rapa subsp. pekinensis] GI:4928472; contains Pfam profile: PF00578 AhpC/TSA (alkyl hydroperoxide reductas	163	0.716081	0.710635	0.00544619	0.00145851	0.0343281
At2g18060	68415.m02100	no apical meristem (NAM) family protein similar to NAC2 (GI:6456751) [Arabidopsis thaliana]; contains Pfam PF02365 : No apical meristem (NAM) protein	366	0.736706	0.733284	0.00342163	0.0012927	0.0343307
At5g45290	68418.m05560	zinc finger (C3HC4-type RING finger) family protein contains Pfam profile: PF00097 zinc finger, C3HC4 type (RING finger)	546	0.708637	0.70529	0.0033471	0.00184558	0.0343388
At5g37940	68418.m04570	NADP-dependent oxidoreductase, putative similar to probable NADP-dependent oxidoreductase (zeta-crystallin homolog) P1 [SP|Q39172][gi:886428], Arabidopsis thaliana	354	0.715287	0.711675	0.00361227	0.00139418	0.0343634
At3g14920	68416.m01886	expressed protein	610	0.714028	0.711068	0.00295911	0.00161314	0.0344057
At1g60850	68414.m06848	DNA-directed RNA polymerase, putative identical to RNA polymerase subunit [Arabidopsis thaliana] GI:514322; contains Pfam profile PF01000: RNA polymerase Rpb3/RpoA insert domain	376	0.718564	0.715026	0.00353732	0.00142188	0.0344545
At1g60850.2	68414.m06849	DNA-directed RNA polymerase, putative identical to RNA polymerase subunit [Arabidopsis thaliana] GI:514322; contains Pfam profile PF01000: RNA polymerase Rpb3/RpoA insert domain	376	0.718564	0.715026	0.00353732	0.00142188	0.0344545
At1g74270	68414.m08601	60S ribosomal protein L35a (RPL35aC) similar to ribosomal protein L33B GB:NP_014877 from [Saccharomyces cerevisiae]	113	0.728519	0.722411	0.00610721	0.00127413	0.034474
At1g48480	68414.m05419	leucine-rich repeat transmembrane protein kinase, putative contains similarity to many predicted protein kinases	656	0.704392	0.701324	0.00306783	0.00186701	0.0344953
At4g39190	68417.m05549	expressed protein ; expression supported by MPSS	278	0.72042	0.715878	0.00454108	0.00173368	0.034499
At4g18100	68417.m02692	60S ribosomal protein L32 (RPL32A) ribosomal protein L32, human, PIR1:R5HU32	134	0.720591	0.714252	0.00633858	0.00162826	0.0345036
At3g53230	68416.m05865	cell division cycle protein 48, putative / CDC48, putative very strong similarity to SP|P54609 Cell division cycle protein 48 homolog {Arabidopsis thaliana}; contains Pfam profiles PF00004	816	0.715007	0.712512	0.00249452	0.00153571	0.0345055
At3g51410	68416.m05631	expressed protein contains Pfam profile PF03087: Arabidopsis protein of unknown function	256	0.707133	0.701525	0.00560782	0.00243677	0.0345599
At3g42970	68416.m04513	hypothetical protein	87	0.724814	0.718034	0.00678025	0.00121077	0.0345705
At1g32770	68414.m04040	no apical meristem (NAM) family protein similar to OsNAC7 protein GB:BAA89801 GI:6730944 from [Oryza sativa]	359	0.728044	0.724445	0.00359965	0.00140928	0.0346231
At5g54660	68418.m06806	heat shock protein-related contains weak similarity to 17.6 kDa class I heat shock protein (HSP 17.6) (Swiss-Prot:P13853) [Arabidopsis thaliana]	193	0.724236	0.719079	0.0051572	0.00155538	0.0346345
At2g17750	68415.m02056	hypothetical protein contains Pfam profile PF03080: Arabidopsis proteins of unknown function	397	0.733314	0.730172	0.00314226	0.00118882	0.0346968
At2g43590	68415.m05417	chitinase, putative similar to basic endochitinase CHB4 precursor SP:Q06209 from [Brassica napus]	265	0.714479	0.71052	0.0039595	0.00126003	0.0346989
At4g35370	68417.m05025	transducin family protein / WD-40 repeat family protein contains 4 (3 significant) WD-40 repeats; similar to periodic tryptophan protein 1 homolog (Keratinocyte protein IEF SSP 9502) (P	415	0.727787	0.724479	0.00330829	0.00137767	0.0347048
At5g52170	68418.m06476	homeobox-leucine zipper family protein / lipid-binding START domain-containing protein similar to Anthocyaninless2 (ANL2) (GP:5702094) [Arabidopsis thaliana]; contains Pfam PF00046: Homeo	683	0.716091	0.713113	0.00297875	0.0018382	0.0347069
At1g62225	68414.m07019	expressed protein	144	0.704717	0.699256	0.00546094	0.00130313	0.0347367
At3g53890	68416.m05953	40S ribosomal protein S21 (RPS21B) ribosomal protein S21, cytosolic - Oryza sativa, PIR:S38357	83	0.724373	0.71745	0.00692381	0.00120761	0.0347475
At1g49590	68414.m05560	formin-binding protein-related similar to formin binding protein 21 (GI:3550080) [Homo sapiens]; similar to formin binding protein 21 (GI:3550077) [Mus musculus]; similar to Dinap1-interac	243	0.719362	0.715251	0.00411112	0.00124697	0.0347755
At3g05320	68416.m00580	expressed protein	352	0.723186	0.719125	0.00406141	0.00176361	0.0348035
At2g30500	68415.m03715	kinase interacting family protein similar to kinase interacting protein 1 (GI:13936326) [Petunia integrifolia]	518	0.723989	0.720677	0.00331228	0.00172718	0.0348431
At1g35160	68414.m04360	14-3-3 protein GF14 phi (GRF4) identical to GF14 protein phi chain GI:1493805, SP:P46077 from [Arabidopsis thaliana]	268	0.718635	0.714156	0.00447836	0.00163361	0.0348467
At3g25790	68416.m03210	myb family transcription factor contains Pfam domain, PF00249: Myb-like DNA-binding domain	358	0.723644	0.71999	0.00365402	0.00145324	0.034869
At1g34670	68414.m04311	myb family transcription factor similar to myb-related protein mixta GI:485867 from [Antirrhinum majus]	366	0.721633	0.717699	0.0039339	0.00172271	0.0348965
At4g33280	68417.m04735	transcriptional factor B3 family protein contains Pfam profile PF02362: B3 DNA binding domain	462	0.722626	0.71939	0.00323617	0.00147172	0.0349023
At4g15840	68417.m02409	expressed protein	661	0.711403	0.708578	0.0028248	0.00160674	0.0350068
At2g44540	68415.m05541	glycosyl hydrolase family 9 protein	492	0.716745	0.713798	0.00294708	0.00130174	0.0350078
At2g24690	68415.m02948	transcriptional factor B3 family protein low similarity to reproductive meristem protein 1 [Arabidopsis thaliana] GI:13604227; contains Pfam profile PF02362: B3 DNA binding domain	683	0.72057	0.717711	0.00285895	0.00170122	0.0350319
At3g26520	68416.m03310	tonoplast intrinsic protein, putative similar to tonoplast intrinsic protein GI:5081419 from [Brassica napus]	254	0.705115	0.700708	0.00440732	0.00150396	0.0350528
At5g39850	68418.m04829	40S ribosomal protein S9 (RPS9C) 40S ribosomal protein S9 - Chlamydomonas sp.,EMBL:AU066528	198	0.711611	0.705964	0.00564743	0.0019263	0.0351016
At1g27270	68414.m03322	paired amphipathic helix repeat-containing protein contains Pfam profile PF02671: Paired amphipathic helix repeat	242	0.714449	0.709616	0.00483325	0.00172503	0.0351254
At2g22240.2	68415.m02639	inositol-3-phosphate synthase isozyme 2 / myo-inositol-1-phosphate synthase 2 / MI-1-P synthase 2 / IPS 2 identical to SP|Q38862 Myo-inositol-1-phosphate synthase isozyme 2 (EC 5.5.1.4) (M	381	0.720249	0.716568	0.00368131	0.00157664	0.0351737
At5g13570	68418.m01568	MutT/nudix family protein similar to mRNA-decapping enzyme [Homo sapiens] GI:23268269; contains Pfam profile PF00293: NUDIX domain	374	0.715685	0.711849	0.00383551	0.00168027	0.035183
At2g23830	68415.m02847	vesicle-associated membrane protein, putative / VAMP, putative similar to VAP27 GI:6688926 [Nicotiana plumbaginifolia]	150	0.726571	0.721206	0.00536565	0.00131917	0.0351998
At2g46610.2	68415.m05813	arginine/serine-rich splicing factor, putative similar to SP|P92964 Arginine/serine-rich splicing factor RSP31 {Arabidopsis thaliana}	225	0.713976	0.709277	0.00469894	0.00151822	0.0352301
At4g14730	68417.m02265	transmembrane protein-related low similarity to transmembrane protein OTMP [Ovis aries] GI:9965379	236	0.708773	0.702911	0.00586175	0.00247829	0.0352354
At2g29980	68415.m03646	omega-3 fatty acid desaturase, endoplasmic reticulum (FAD3) identical to SP:48623	387	0.720529	0.71686	0.00366913	0.00159266	0.0352518
At3g21990	68416.m02775	receptor-like protein kinase-related contains Pfam profile: PF01657 Domain of unknown function that is usually associated with protein kinase domain Pfam:PF00069; similar to receptor-like	257	0.719474	0.714752	0.00472226	0.00175317	0.0353013
At3g50900	68416.m05573	expressed protein	115	0.72332	0.717838	0.00548215	0.00105744	0.0353119
At2g16780	68415.m01924	WD-40 repeat protein (MSI2) contains 5 WD-40 repeats (PF0400); identical to WD-40 repeat protein MSI2 (SP:O22468) [Arabidopsis thaliana] WD-40 repeats (PF0400);	416	0.724628	0.721441	0.00318741	0.00129427	0.0353767
At1g03170	68414.m00294	expressed protein	241	0.722929	0.718361	0.00456862	0.00154057	0.0353828
At1g32130	68414.m03953	IWS1 C-terminus family protein contains Pfam PF05909: IWS1 C-terminus;	405	0.720403	0.716794	0.00360892	0.00161638	0.0354217
At5g39360	68418.m04768	circadian clock coupling factor-related similar to circadian clock coupling factor ZGT [Nicotiana tabacum] GI:14210079	250	0.722263	0.717451	0.00481117	0.00177345	0.0354287
At2g40460	68415.m04993	proton-dependent oligopeptide transport (POT) family protein contains Pfam profile: PF00854 POT family	584	0.714169	0.711088	0.00308127	0.00169934	0.0354341
At3g21930	68416.m02764	receptor-like protein kinase-related contains Pfam profile: PF01657 Domain of unknown function that is usually associated with protein kinase domain Pfam:PF00069; similar to receptor-like	301	0.721351	0.717132	0.00421873	0.00164201	0.03544
At2g20630	68415.m02418	protein phosphatase 2C, putative / PP2C, putative	280	0.721891	0.71782	0.00407172	0.00142424	0.0355087
At1g61667	68414.m06953	expressed protein contains Pfam profile PF04398: Protein of unknown function, DUF538	157	0.708051	0.701286	0.00676488	0.00220477	0.0355208
At1g76900	68414.m08949	F-box family protein / tubby family protein similar to Tubby protein (SP:P50586) {Mus musculus}; similar to Chain A, C-Terminal Domain Of Mouse Brain Tubby Protein (GI:6730158) [Mus muscul	456	0.711975	0.708416	0.00355899	0.00177521	0.0356327
At1g76900.2	68414.m08950	F-box family protein / tubby family protein similar to Tubby protein (SP:P50586) {Mus musculus}; similar to Chain A, C-Terminal Domain Of Mouse Brain Tubby Protein (GI:6730158) [Mus muscul	456	0.711975	0.708416	0.00355899	0.00177521	0.0356327
At5g54140	68418.m06740	IAA-amino acid hydrolase, putative (ILL3) identical to IAA-amino acid hydrolase homolog ILL3 [Arabidopsis thaliana] gi|3420801|gb|AAC31939	429	0.711495	0.707902	0.00359322	0.00170239	0.0356331
At3g12880	68416.m01605	invertase/pectin methylesterase inhibitor family protein low similarity to SP|P83326 Pectinesterase inhibitor (Pectin methylesterase inhibitor) (PMEI) {Actinidia chinensis}; contains Pfam	180	0.708733	0.702839	0.00589452	0.00192224	0.0356339
At4g07526	68417.m01177	hypothetical protein	113	0.741895	0.735231	0.00666455	0.00154288	0.0356458
At2g24180	68415.m02889	cytochrome P450 family protein	504	0.711369	0.70783	0.00353872	0.00194029	0.0356508
At3g16370	68416.m02071	GDSL-motif lipase/hydrolase family protein similar to family II lipases EXL3 GI:15054386, EXL1 GI:15054382, EXL2 GI:15054384 from [Arabidopsis thaliana]; contains Pfam profile: PF00657 Lip	354	0.705586	0.701771	0.0038154	0.0015844	0.0356573
At1g76960	68414.m08960	expressed protein	53	0.714427	0.703082	0.0113456	0.0020988	0.0356997
At1g34470	68414.m04283	permease-related low similarity to purine permease [Arabidopsis thaliana] GI:7620007	369	0.708693	0.70454	0.00415337	0.00196092	0.0357958
At3g48590	68416.m05305	CCAAT-box binding transcription factor Hap5a, putative	235	0.718417	0.71424	0.00417682	0.001263	0.0357975
At1g55020	68414.m06284	lipoxygenase (LOX1) identical to SP|Q06327	860	0.71555	0.713102	0.00244821	0.00158857	0.0358249
At3g47800	68416.m05207	aldose 1-epimerase family protein similar to ALDOSE 1-EPIMERASE PRECURSOR GB:P05149 [SP|P05149] from [Acinetobacter calcoaceticus]; contains Pfam profile PF01263 Aldose 1-epimerase	359	0.715543	0.711992	0.00355127	0.00139548	0.0358333
At5g61700	68418.m07741	ABC transporter family protein ABC family transporter, Entamoeba histolytica, EMBL:EH058	889	0.711972	0.70942	0.00255223	0.0017853	0.035851
At4g31580	68417.m04485	splicing factor RSZp22 (RSZP22) / 9G8-like SR protein (SRZ22) identical to RSZp22 protein [Arabidopsis thaliana] gi|2582645|emb|CAA05352, 9G8-like SR protein [Arabidopsis thaliana] GI:3435	201	0.702204	0.697057	0.00514749	0.00164209	0.0358578
At1g30950	68414.m03790	unusual floral organ (UFO) / F-box family protein (FBX1) E3 ubiquitin ligase SCF complex F-box subunit; almost identical to unusual floral organs (UFO)GI:4376159 from [Arabidopsis thaliana	443	0.707787	0.704074	0.00371255	0.00188365	0.0358969
At1g64160	68414.m07268	disease resistance-responsive family protein / dirigent family protein similar to dirigent protein GB:AAF25365 GI:6694709 from [Thuja plicata]; similar to pathogenesis-related protein [Pis	183	0.732433	0.728051	0.0043822	0.00108417	0.0358986
At1g75880.2	68414.m08814	family II extracellular lipase 1 (EXL1) EXL1 (PMID:11431566); similar to anter-specific proline-rich protein (APG) SP:P40602 [Arabidopsis thaliana]	375	0.710261	0.706469	0.00379232	0.00166559	0.0359747
At1g75880	68414.m08813	family II extracellular lipase 1 (EXL1) EXL1 (PMID:11431566); similar to anter-specific proline-rich protein (APG) SP:P40602 [Arabidopsis thaliana]	376	0.710145	0.706363	0.00378224	0.00166116	0.0359747
At5g26010	68418.m03095	protein phosphatase 2C, putative / PP2C, putative protein phosphatase-2C, Mesembryanthemum crystallinum, AF075579	338	0.717755	0.713971	0.00378426	0.00149494	0.0359775
At4g14870	68417.m02284	expressed protein	178	0.710471	0.705204	0.00526764	0.00152548	0.0359792
At3g29060	68416.m03635	EXS family protein / ERD1/XPR1/SYG1 family protein similar to PHO1 protein [Arabidopsis thaliana] GI:20069032; contains Pfam profiles PF03105: SPX domain, PF03124: EXS family	795	0.715634	0.712977	0.00265649	0.00173363	0.0360148
At5g20550	68418.m02440	oxidoreductase, 2OG-Fe(II) oxygenase family protein similar to leucoanthocyanidin dioxygenase [Malus domestica][SP|P51091], flavonol synthase [Petunia x hybrida][GI:311658]; contains PF031	350	0.720554	0.716825	0.00372954	0.00150468	0.0360301
At5g54250	68418.m06757	cyclic nucleotide-regulated ion channel / cyclic nucleotide-gated channel (CNGC4) identical to cyclic nucleotide and calmodulin-regulated ion channel (cngc4) GI:4581203 from [Arabidopsis t	695	0.71571	0.71278	0.00293064	0.0018451	0.0360374
At5g54250.2	68418.m06758	cyclic nucleotide-regulated ion channel / cyclic nucleotide-gated channel (CNGC4) identical to cyclic nucleotide and calmodulin-regulated ion channel (cngc4) GI:4581203 from [Arabidopsis t	695	0.71571	0.71278	0.00293064	0.0018451	0.0360374
At1g66260	68414.m07522	RNA and export factor-binding protein, putative similar to GI:7159943 from [Mus musculus] (RNA 6 (4), 638-650 (2000))	296	0.70461	0.700463	0.00414682	0.00157364	0.0360494
At5g28237.2	68418.m03423	tryptophan synthase, beta subunit, putative similar to SP|P14671 Tryptophan synthase beta chain 1, chloroplast precursor (EC 4.2.1.20) {Arabidopsis thaliana}; contains Pfam profile PF00291	373	0.70744	0.703726	0.00371413	0.00159081	0.0360513
At2g29930	68415.m03637	F-box family protein contains F-box domain Pfam:PF00646	460	0.713585	0.709964	0.00362085	0.00186473	0.0360583
At2g29930.3	68415.m03638	F-box family protein contains F-box domain Pfam:PF00646	460	0.713585	0.709964	0.00362085	0.00186473	0.0360583
At3g28680	68416.m03579	prolylcarboxypeptidase-related weak similarity to SP|P42785| Lysosomal Pro-X carboxypeptidase precursor (EC 3.4.16.2) (Prolylcarboxypeptidase) (PRCP) (Proline carboxypeptidase) {Homo sapie	200	0.727048	0.721872	0.00517611	0.00165684	0.0360595
At4g18070	68417.m02688	expressed protein	263	0.720105	0.716016	0.0040886	0.00135968	0.0360741
At2g14850	68415.m01687	expressed protein	292	0.713324	0.70871	0.00461366	0.00192225	0.0360744
At2g36270	68415.m04452	bZIP transcription factor family protein / ABA-responsive element-binding protein, putative similar to ABA-responsive element binding protein 1 (AREB1) GI:9967417 from [Arabidopsis thalian	443	0.710024	0.707052	0.00297165	0.00121013	0.0360907
At1g24996	68414.m03115	expressed protein nearly identical to At1g25170, At1g25097, At1g24822; similar to ESTs dbj AV530941.1, dbj|AV530975.1, gb|BE037999.1, gb|BE037993.1, gb|AI995009.1, gb|AI099531.1, gb|N37906	150	0.727066	0.721731	0.00533499	0.00132117	0.0361183
At2g15130	68415.m01724	plant basic secretory protein (BSP) family protein similar to NtPRp27 [Nicotiana tabacum] GI:5360263; contains Pfam profile PF04450: Plant Basic Secretory Protein	226	0.721707	0.717297	0.0044107	0.00136064	0.036121
At3g46510	68416.m05049	armadillo/beta-catenin repeat family protein / U-box domain-containing family protein contains Pfam domain, PF00514: Armadillo/beta-catenin-like repeats and Pfam, PF04564: U-box domain	661	0.709213	0.706271	0.00294143	0.00176992	0.0361239
At5g55690	68418.m06943	MADS-box protein (AGL47)	278	0.731189	0.727559	0.00362996	0.00113397	0.036143
At5g35410	68418.m04208	CBL-interacting protein kinase 24 (CIPK24) / serine/threonine protein kinase (SOS2) identical to CBL-interacting protein kinase 24 [Arabidopsis thaliana] GP|14701910|gb|AAK72257, serine/th	447	0.717451	0.713932	0.00351849	0.00171539	0.0362398
At1g24430	68414.m03078	transferase family protein similar to deacetylvindoline 4-O-acetyltransferase from Catharanthus roseus GI:4091808 GB:AAC99311, acetyl CoA: benzylalcohol acetyltransferase Clarkia breweri G	332	0.726789	0.722835	0.00395402	0.00160937	0.0362561
At1g02940	68414.m00261	glutathione S-transferase, putative similar to glutathione S-transferase GI:860955 from [Hyoscyamus muticus]	257	0.727138	0.722883	0.00425544	0.001444	0.0363061
At5g04020	68418.m00382	calmodulin-binding protein-related (PICBP) contains similarity to potato calmodulin-binding protein PCBP GI:17933110 from [Solanum tuberosum]	1496	0.717049	0.715158	0.00189108	0.00165997	0.0363069
At5g50090	68418.m06202	expressed protein	160	0.718913	0.712851	0.00606222	0.00182597	0.0363661
At1g67500	68414.m07688	DNA polymerase family B protein similar to SP|Q61493 DNA polymerase zeta catalytic subunit (EC 2.7.7.7) {Mus musculus}; contains Pfam profile PF00136: DNA polymerase family B	1891	0.711935	0.710233	0.00170237	0.00170225	0.0363845
At4g22060	68417.m03190	F-box family protein contains F-box domain Pfam:PF00646	400	0.734988	0.731266	0.00372213	0.0017215	0.0363916
At3g19270	68416.m02444	cytochrome P450 family protein similar to Cytochrome P450 85 (SP:Q43147) {Lycopersicon esculentum};	469	0.719451	0.716007	0.00344376	0.00172808	0.0364016
At1g69700	68414.m08021	ABA-responsive protein (HVA22c) identical to AtHVA22c [Arabidopsis thaliana] GI:4884936	185	0.732069	0.726794	0.005275	0.00159987	0.036425
At1g70140	68414.m08071	formin homology 2 domain-containing protein / FH2 domain-containing protein contains formin homology 2 domain, Pfam:PF02181	761	0.709135	0.706579	0.00255672	0.00154632	0.0364386
At3g16970	68416.m02168	self-incompatibility protein-related similar to S1 self-incompatibility protein GB:CAA52380 [Papaver rhoeas] (Proc. Natl. Acad. Sci. U.S.A. 91 (6), 2265-2269 (1994))	141	0.735569	0.729965	0.00560359	0.0013766	0.036456
At1g74900	68414.m08683	pentatricopeptide (PPR) repeat-containing protein contains Pfam profile: PF01535 PPR repeat	483	0.717876	0.714498	0.00337842	0.00171557	0.0365187
At5g39480	68418.m04781	F-box family protein contains Pfam:PF00646 F-box domain ; similar to SKP1 interacting partner 2 (SKIP2) TIGR_Ath1:At5g67250	569	0.71856	0.715478	0.00308194	0.00168323	0.0365761
At1g10930	68414.m01255	DNA helicase (RECQl4A) nearly identical to DNA Helicase [Arabidopsis thaliana] GI:11121449	1189	0.71413	0.712025	0.00210509	0.00164242	0.0366387
At5g10170	68418.m01177	inositol-3-phosphate synthase, putative / myo-inositol-1-phosphate synthase, putative / MI-1-P synthase, putative very strong similarity to SP|Q38862 Myo-inositol-1-phosphate synthase isoz	511	0.721265	0.718317	0.00294721	0.00138403	0.0366622
At1g24270	68414.m03063	hypothetical protein	200	0.719342	0.713537	0.0058056	0.00210218	0.0366694
At3g03690	68416.m00372	glycosyltransferase family 14 protein / core-2/I-branching enzyme family protein contains Pfam profile: PF02485 Core-2/I-Branching enzyme	379	0.713293	0.708962	0.00433055	0.00221673	0.0366763
At5g48540	68418.m06001	33 kDa secretory protein-related contains Pfam PF01657: Domain of unknown function, duplicated in 33 KDa secretory proteins	264	0.711801	0.707378	0.00442316	0.00161302	0.0367728
At5g37370	68418.m04489	pre-mRNA splicing factor PRP38 family protein (SRL1) contains Pfam profile PF03371: PRP38 family	394	0.715673	0.711897	0.00377662	0.00175515	0.0367798
At1g75080	68414.m08719	brassinosteroid signalling positive regulator (BZR1) identical to to BZR1 protein [Arabidopsis thaliana] gi|20270971|gb|AAM18490	337	0.715181	0.711675	0.0035062	0.00129404	0.0367849
At1g75080.2	68414.m08720	brassinosteroid signalling positive regulator (BZR1) identical to to BZR1 protein [Arabidopsis thaliana] gi|20270971|gb|AAM18490	337	0.715181	0.711675	0.0035062	0.00129404	0.0367849
At5g57630	68418.m07200	CBL-interacting protein kinase 21, putative (CIPK21) identical to CBL-interacting protein kinase 21 [Arabidopsis thaliana] gi|14334390|gb|AAK59696	417	0.715888	0.712191	0.00369734	0.00178062	0.0367868
At3g48510	68416.m05295	expressed protein	295	0.716529	0.712491	0.00403829	0.00150292	0.0367972
At1g64930	68414.m07360	cytochrome P450, putative similar to cytochrome P450 CYP89 (SP:Q42602)[Arabidopsis thaliana]; similar to cytochrome p450 GI:438242 from [Solanum melongena]	512	0.715171	0.711739	0.00343149	0.00188376	0.0368094
At3g53220	68416.m05864	thioredoxin family protein low similarity to SP|P29451 Thioredoxin [Rhesus macaque] {Macaca mulatta}; contains Pfam profile: PF00085 Thioredoxin	127	0.729246	0.723077	0.0061687	0.00151009	0.036813
At5g11530	68418.m01345	embryonic flower 1 (EMF1) identical to embryonic flower 1 [Arabidopsis thaliana] GI:15430697	1097	0.717295	0.715259	0.00203585	0.00142157	0.0368554
At3g12770	68416.m01594	pentatricopeptide (PPR) repeat-containing protein contains INTERPRO:IPR002885 PPR repeats	720	0.716499	0.713714	0.00278559	0.00174706	0.0368675
At5g48410	68418.m05986	glutamate receptor family protein (GLR1.3) plant glutamate receptor family, PMID:11379626	861	0.712576	0.709932	0.00264426	0.00188313	0.0368884
At5g38895	68418.m04704	zinc finger (C3HC4-type RING finger) family protein contains Pfam profile: PF00097 zinc finger, C3HC4 type (RING finger)	222	0.727943	0.723715	0.00422802	0.00124223	0.0369392
At5g11610.2	68418.m01356	exostosin family protein contains Pfam domain, PF03016: Exostosin family	454	0.718844	0.7153	0.00354309	0.00178428	0.0369506
At1g29100	68414.m03562	copper-binding family protein similar to copper homeostasis factor gi:3168840 from Arabidopsis thaliana; contains Pfam profile PF00403: Heavy-metal-associated domain	142	0.739863	0.735067	0.00479543	0.00102257	0.036969
At4g10660	68417.m01741	hypothetical protein	318	0.723505	0.719452	0.00405303	0.00163688	0.0370149
At4g23240	68417.m03351	protein kinase family protein contains Pfam PF00069: Protein kinase domain	353	0.714775	0.710857	0.0039186	0.0016987	0.0370236
At3g24750	68416.m03107	expressed protein	164	0.732591	0.726966	0.00562446	0.00162628	0.0370418
At2g32190	68415.m03934	expressed protein	72	0.719368	0.712944	0.00642311	0.000931249	0.0370506
At3g12203	68416.m01522	serine carboxypeptidase S10 family protein contains Pfam profile: PF00450 serine carboxypeptidase; similar to serine carboxypeptidase I precursor (SP:P07519) [Hordeum vulgare]	438	0.719826	0.716319	0.00350787	0.00168993	0.0370613
At4g28405	68417.m04066	Expressed protein	72	0.740219	0.734232	0.00598623	0.000809104	0.0370709
At3g63100	68416.m07087	glycine-rich protein	200	0.71341	0.709171	0.00423977	0.00112746	0.0370742
At1g13930	68414.m01635	expressed protein weakly similar to drought-induced protein SDi-6 (PIR:S71562) common sunflower (fragment)	156	0.715026	0.710739	0.00428662	0.000899293	0.0371011
At2g18710	68415.m02179	preprotein translocase secY subunit, chloroplast (CpSecY) Identical to SP|Q38885 Preprotein translocase secY subunit, chloroplast precursor (CpSecY) {Arabidopsis thaliana}	552	0.697651	0.694194	0.00345706	0.00206971	0.037103
At4g09510.2	68417.m01564	beta-fructofuranosidase, putative / invertase, putative / saccharase, putative / beta-fructosidase, putative similar to neutral invertase [Daucus carota] GI:4200165; contains Pfam profile	462	0.724562	0.721133	0.0034289	0.00170444	0.037115
At5g40240	68418.m04882	nodulin MtN21 family protein similar to MtN21 [Medicago truncatula] GI:2598575; contains Pfam profile PF00892: Integral membrane protein	369	0.703602	0.699348	0.0042544	0.0020962	0.0371319
At3g13400	68416.m01685	multi-copper oxidase type I family protein similar to pollen-specific BP10 protein [SP|Q00624][Brassica napus]; contains Pfam profile: PF00394 Multicopper oxidase	552	0.714012	0.711115	0.0028963	0.00145389	0.037161
At2g28315	68415.m03441	transporter-related low similarity to SP|Q9NTN3 UDP-glucuronic acid/UDP-N-acetylgalactosamine transporter (UDP- GlcA/UDP-GalNAc transporter) {Homo sapiens}, SP|Q95YI5 UDP-sugar transporter	241	0.69942	0.694167	0.0052529	0.00208813	0.037167
At5g17290	68418.m02025	autophagy protein Apg5 family contains Pfam profile: PF04106 autophagy protein Apg5	338	0.722619	0.718676	0.00394297	0.00165079	0.0371979
At2g25840.2	68415.m03101	tRNA synthetase class I (W and Y) family protein contains Pfam profile: PF00579 tRNA synthetases class I (W and Y)	413	0.714045	0.710318	0.00372709	0.00180326	0.0372382
At5g42900.2	68418.m05229	expressed protein similar to unknown protein (pir||T05226)	246	0.726034	0.72176	0.00427386	0.0014126	0.0372509
At5g42900	68418.m05228	expressed protein similar to unknown protein (pir||T05226)	247	0.725793	0.721537	0.00425655	0.00140688	0.0372509
At5g47830	68418.m05910	expressed protein	174	0.723244	0.717826	0.00541782	0.00160613	0.0372739
At4g30730	68417.m04355	hypothetical protein	105	0.738694	0.733004	0.00568968	0.00106951	0.0373137
At4g16160.2	68417.m02453	mitochondrial import inner membrane translocase subunit Tim17/Tim22/Tim23 family protein contains Pfam PF02466: Mitochondrial import inner membrane translocase subunit Tim17	179	0.711159	0.706032	0.00512698	0.00148075	0.037328
At2g48100	68415.m06020	exonuclease family protein contains Pfam domain PF00929: exonuclease	345	0.716331	0.712339	0.00399201	0.00173035	0.0373322
At2g48100.2	68415.m06021	exonuclease family protein contains Pfam domain PF00929: exonuclease	345	0.716331	0.712339	0.00399201	0.00173035	0.0373322
At5g43170	68418.m05269	zinc finger (C2H2 type) protein 3 (AZF3) identical to Cys2/His2-type zinc finger protein 3 [Arabidopsis thaliana] gi|6009889|dbj|BAA85109	194	0.713753	0.70885	0.00490329	0.00146944	0.0374065
At1g60850.3	68414.m06850	DNA-directed RNA polymerase, putative identical to RNA polymerase subunit [Arabidopsis thaliana] GI:514322; contains Pfam profile PF01000: RNA polymerase Rpb3/RpoA insert domain	303	0.720262	0.716304	0.00395862	0.00149649	0.0374345
At4g38400	68417.m05428	expansin family protein (EXPL2) contains Pfam profile: PF01357 pollen allergen; expansin-like gene, PMID:11641069, www.bio.psu.edu/expansins	266	0.716027	0.711949	0.00407731	0.00139531	0.037518
At1g62500	68414.m07052	protease inhibitor/seed storage/lipid transfer protein (LTP) family protein similar to auxin down regulated GB:X69640 GI:296442 from [Glycine max]; contains Pfam profile PF00234: Protease	298	0.686286	0.68235	0.00393561	0.00145781	0.0375882
At4g00580	68417.m00081	COP1-interacting protein-related similar to COP1-interacting protein 4 (CIP4) [Arabidopsis thaliana] GI:13160646	318	0.719686	0.715991	0.00369556	0.00137248	0.0376319
At1g30350	68414.m03711	pectate lyase family protein similar to pectate lyase GP:14289169 from [Salix gilgiana];contains Pfam profile: PF00544: Pectate lyase	369	0.720403	0.716849	0.00355364	0.00147283	0.0376421
At4g32040	68417.m04561	homeobox protein knotted-1 like 5 (KNAT5) / homeodomain containing protein 1 (H1) identical to homeobox protein knotted-1 like 5 (KNAT5) SP:P48002 from [Arabidopsis thaliana]	384	0.718465	0.714897	0.0035679	0.00154592	0.0376838
At3g12710	68416.m01588	methyladenine glycosylase family protein similar to SP|P05100 DNA-3-methyladenine glycosylase I (EC 3.2.2.20) (3-methyladenine-DNA glycosylase I, constitutive) {Escherichia coli}; contains	313	0.719348	0.715401	0.00394713	0.00154237	0.0376926
At2g01810	68415.m00111	PHD finger family protein contains Pfam profile: PF00628: PHD-finger	698	0.716142	0.713264	0.00287789	0.00182882	0.0377068
At2g03710	68415.m00330	MADS-box protein (AGL3)	259	0.718787	0.714223	0.00456305	0.00170641	0.0377252
At1g05890	68414.m00617	zinc finger protein-related contains low similarity to zinc finger proteins and Pfam PF01485: IBR domain	553	0.726863	0.724202	0.00266067	0.00123891	0.0377346
At1g63260.2	68414.m07151	senescence-associated family protein similar to senescence-associated protein 5 [Hemerocallis hybrid cultivar] gi|3551954|gb|AAC34855	259	0.718914	0.714112	0.00480218	0.00189035	0.0377404
At3g61450	68416.m06882	syntaxin 73 (SYP73) identical to syntaxin 73 (AtSYP73) (Swiss-Prot:Q94KK5) [Arabidopsis thaliana]	264	0.717676	0.712918	0.00475826	0.00189223	0.0377587
At3g27360	68416.m03421	histone H3 identical to histone H3 from Zea mays SP|P05203, Medicago sativa GI:166384, Encephalartos altensteinii SP|P08903, Pisum sativum SP|P02300; contains Pfam profile PF00125 Core his	137	0.705468	0.699148	0.0063203	0.00173259	0.037763
At3g63430	68416.m07142	expressed protein similarity to predicted protein, Arabidopsis thaliana	541	0.710529	0.707171	0.00335897	0.00193389	0.0378172
At4g09070	68417.m01495	hypothetical protein hypothetical protein T3B23.10 - Arabidopsis thaliana,PID:g4803958	220	0.729204	0.724678	0.00452563	0.00142801	0.0378391
At5g61170	68418.m07674	40S ribosomal protein S19 (RPS19C) 40S ribsomal protein S19, Oryza sativa, SWISSPROT:RS19_ORYSA	144	0.713676	0.707827	0.00584935	0.00156239	0.037883
At2g35850	68415.m04402	hypothetical protein	81	0.729448	0.721623	0.00782425	0.00157321	0.0379172
At2g19230	68415.m02245	leucine-rich repeat protein kinase, putative similar to light repressible receptor protein kinase [Arabidopsis thaliana] gi|1321686|emb|CAA66376; contains leucine rich repeat (LRR) domains	878	0.713306	0.710807	0.00249889	0.00174007	0.0379448
At3g22420	68416.m02829	protein kinase family protein contains protein kinase domain, Pfam:PF00069	569	0.724606	0.721693	0.00291313	0.00153323	0.0379778
At3g16560	68416.m02116	protein phosphatase 2C-related / PP2C-related contains protein phosphatase 2C domain	494	0.706362	0.70296	0.00340188	0.00181811	0.0380925
At1g21860	68414.m02736	multi-copper oxidase type I family protein similar to pollen-specific BP10 protein [SP|Q00624][Brassica napus]; contains Pfam profile: PF00394 Multicopper oxidase	539	0.715637	0.712508	0.00312895	0.00167945	0.0381479
At4g22310	68417.m03226	expressed protein contains Pfam domain, PF03650: Uncharacterized protein family (UPF0041)	109	0.737137	0.731478	0.00565906	0.00111251	0.038251
At1g06700	68414.m00712	serine/threonine protein kinase, putative similar to Pto kinase interactor 1 (Pti1)[Lycopersicon esculentum] gi|3668069|gb|AAC61805	362	0.708426	0.704817	0.00360835	0.00150282	0.0382831
At3g55600	68416.m06175	expressed protein predicted proteins, Arabidopsis thaliana	241	0.715674	0.710954	0.00471937	0.0017119	0.0383024
At5g66240	68418.m08344	transducin family protein / WD-40 repeat family protein contains Pfam PF00400: WD domain, G-beta repeat (4 copies, 1 weak); similar to Will die slowly protein. {Drosophila melanogaster} (S	329	0.716444	0.712409	0.00403496	0.00170867	0.0383176
At5g66240.2	68418.m08345	transducin family protein / WD-40 repeat family protein contains Pfam PF00400: WD domain, G-beta repeat (4 copies, 1 weak); similar to Will die slowly protein. {Drosophila melanogaster} (S	332	0.716613	0.712615	0.0039985	0.00169323	0.0383176
At3g21520	68416.m02715	expressed protein contains Pfam profile PF05078: Protein of unknown function (DUF679)	208	0.706247	0.701171	0.00507644	0.00170999	0.0383223
At1g55400	68414.m06336	hypothetical protein	212	0.73164	0.727344	0.00429591	0.00124816	0.0383246
At2g02610	68415.m00200	DC1 domain-containing protein contains Pfam profile PF03107: DC1 domain	628	0.721463	0.718751	0.00271225	0.00147552	0.0384099
At5g07200	68418.m00820	gibberellin 20-oxidase identical to GI:1109699	381	0.722475	0.719094	0.00338125	0.00139128	0.0384111
At2g39060	68415.m04801	nodulin MtN3 family protein similar to MtN3 GI:1619602 (root nodule development) from [Medicago truncatula]	259	0.714125	0.709181	0.00494433	0.00202236	0.0384127
At4g16160	68417.m02452	mitochondrial import inner membrane translocase subunit Tim17/Tim22/Tim23 family protein contains Pfam PF02466: Mitochondrial import inner membrane translocase subunit Tim17	177	0.711662	0.706517	0.00514496	0.00149699	0.0384363
At1g43580	68414.m05003	expressed protein	422	0.715412	0.711674	0.00373747	0.00188445	0.0384763
At4g24590	68417.m03523	expressed protein	242	0.725522	0.721059	0.00446322	0.00154121	0.0384821
At5g54270	68418.m06760	chlorophyll A-B binding protein / LHCII type III (LHCB3) identical to Lhcb3 protein [Arabidopsis thaliana] GI:4741952; contains Pfam profile PF00504: Chlorophyll A-B binding protein	266	0.712545	0.708494	0.00405116	0.00139707	0.0385548
At3g62870	68416.m07063	60S ribosomal protein L7A (RPL7aB) 60S RIBOSOMAL PROTEIN L7A - Oryza sativa, SWISSPROT:RL7A_ORYSA	257	0.716158	0.711886	0.00427216	0.00150115	0.0385577
At1g73450	68414.m08503	protein kinase, putative similar to nuclear serine/threonine protein kinase GI:3582644 from [Rattus norvegicus]	1153	0.716704	0.714612	0.002092	0.00161539	0.0385799
At3g25130	68416.m03138	expressed protein	407	0.719519	0.715983	0.00353577	0.00163027	0.0386429
At2g29100	68415.m03537	glutamate receptor family protein (GLR2.9) plant glutamate receptor family, PMID:11379626	941	0.718688	0.716416	0.00227202	0.00155738	0.0386916
At3g42660	68416.m04436	transducin family protein / WD-40 repeat family protein contains 5 WD-40 repeats (PF00400); AND-1 protein - Homo sapiens, EMBL:AJ006266	952	0.711823	0.709483	0.00234022	0.00167231	0.0387234
At5g27260	68418.m03252	hypothetical protein	304	0.730192	0.726342	0.00385016	0.00144558	0.0387307
At1g77290	68414.m09001	tetrachloro-p-hydroquinone reductive dehalogenase-related contains similarity to tetrachloro-p-hydroquinone reductive dehalogenase GI:148689 from [Flavobacterium sp.]	267	0.720643	0.715789	0.00485357	0.00201852	0.0387627
At5g04290	68418.m00422	KOW domain-containing transcription factor family protein	1494	0.72234	0.72084	0.00150037	0.00107953	0.0387782
At2g29930.2	68415.m03636	F-box family protein contains F-box domain Pfam:PF00646	340	0.714777	0.710745	0.00403213	0.00177442	0.0387817
At3g51640	68416.m05663	expressed protein	827	0.714742	0.712321	0.00242072	0.00155628	0.0388127
At4g19810	68417.m02905	glycosyl hydrolase family 18 protein similar to chitinase/lysozyme GI:467689 from [Nicotiana tabacum]	380	0.711487	0.708062	0.00342479	0.00143186	0.0388395
At1g51080	68414.m05742	expressed protein	286	0.723286	0.718805	0.0044816	0.0018456	0.0388494
At1g27850	68414.m03413	expressed protein similar to En/Spm-like transposon protein GB:AAB95292 GI:2088658 from [Arabidopsis thaliana]	1149	0.712523	0.710459	0.00206392	0.00157266	0.0388536
At1g37275	68414.m04655	hypothetical protein	125	0.742139	0.736065	0.00607452	0.00148241	0.0388711
At5g39580	68418.m04794	peroxidase, putative identical to peroxidase ATP24a [Arabidopsis thaliana] gi|1890313|emb|CAA72484	320	0.707327	0.703408	0.00391976	0.00158083	0.0389025
At1g01040	68414.m00004	DEAD/DEAH box helicase carpel factory / CAF identical to RNA helicase/RNAseIII CAF protein GB:AAF03534 GI:6102610 from [Arabidopsis thaliana]	1910	0.714017	0.71246	0.00155679	0.00148908	0.0389386
At5g25360	68418.m03008	expressed protein	170	0.729201	0.723828	0.00537326	0.00157903	0.0389451
At5g24670	68418.m02916	cytidine/deoxycytidylate deaminase family protein similar to SP|Q9URQ3 tRNA-specific adenosine deaminase 3 (EC 3.5.4.-) (tRNA-specific adenosine-34 deaminase subunit TAD3) {Saccharomyces c	433	0.717209	0.713853	0.00335536	0.00156848	0.0389532
At3g58780	68416.m06551	agamous-like MADS box protein AGL1 / shatterproof 1 (AGL1) (SHP1) identical to SP|P29381 Agamous-like MADS box protein AGL1 (Protein Shatterproof 1) {Arabidopsis thaliana}	249	0.714592	0.709965	0.00462722	0.00171536	0.0389537
At3g55910	68416.m06213	expressed protein PA26, p53 regulated PA26-T3 nuclear protein, Homo sapiens, EMBL:AF033121	94	0.733156	0.725534	0.00762141	0.00175835	0.0390206
At1g37080	68414.m04633	hypothetical protein contains similarity to hypothetical proteins of [Arabidopsis thaliana]	225	0.730676	0.726863	0.00381323	0.00105362	0.0390222
At4g29650	68417.m04224	cytidine deaminase 4 (CDA4) (desH) / cytidine aminohydrolase identical to cytidine deaminase homolog DesH [Arabidopsis thaliana] GI:4836450, cytidine deaminase 4 (CDA4) [Arabidopsis thali	252	0.710016	0.70543	0.00458572	0.00171114	0.0392204
At3g03930	68416.m00409	protein kinase-related similar to serine/threonine protein kinase [Chlamydomonas reinhardtii] GI:18139937	288	0.731159	0.727036	0.00412224	0.00158052	0.0392326
At5g14420	68418.m01684	copine-related low similarity to SP|Q99829 Copine I {Homo sapiens}	469	0.715033	0.711935	0.00309831	0.00145416	0.0392409
At5g14420.2	68418.m01685	copine-related low similarity to SP|Q99829 Copine I {Homo sapiens}	469	0.715033	0.711935	0.00309831	0.00145416	0.0392409
At5g14420.3	68418.m01686	copine-related low similarity to SP|Q99829 Copine I {Homo sapiens}	469	0.715033	0.711935	0.00309831	0.00145416	0.0392409
At5g14420.4	68418.m01687	copine-related low similarity to SP|Q99829 Copine I {Homo sapiens}	469	0.715033	0.711935	0.00309831	0.00145416	0.0392409
At1g06520	68414.m00691	phospholipid/glycerol acyltransferase family protein contains Pfam profile PF01553: Acyltransferase	586	0.707125	0.703893	0.00323245	0.00197851	0.039273
At2g25840.3	68415.m03102	tRNA synthetase class I (W and Y) family protein contains Pfam profile: PF00579 tRNA synthetases class I (W and Y)	397	0.714305	0.710566	0.00373929	0.00179383	0.039279
At5g17110	68418.m02004	hypothetical protein	209	0.730443	0.726306	0.00413685	0.00115624	0.0393044
At1g16980	68414.m02062	alpha, alpha-trehalose-phosphate synthase, UDP-forming, putative / trehalose-6-phosphate synthase, putative / UDP-glucose-glucosephosphate glucosyltransferase, putative similar to trehalos	822	0.71901	0.716613	0.00239726	0.00152709	0.039305
At3g59160	68416.m06596	F-box family protein contains F-box domain Pfam:PF00646	465	0.716533	0.712981	0.00355229	0.00189736	0.0393254
At1g01980	68414.m00116	FAD-binding domain-containing protein similar to SP|P30986 reticuline oxidase precursor (Berberine-bridge-forming enzyme) (BBE) (Tetrahydroprotoberberine synthase) [Eschscholzia californic	542	0.715405	0.712488	0.00291704	0.00149154	0.0393376
At1g65630	68414.m07444	DegP protease, putative contains similarity to DegP2 protease GI:13172275 from [Arabidopsis thaliana]	560	0.715327	0.712384	0.00294351	0.00156921	0.039339
At4g20670	68417.m03005	pollen coat receptor kinase, putative contains Pfam profile: PF01657 Domain of unknown function that is usually associated with protein kinase domain Pfam:PF00069; has extracellular domain	267	0.719652	0.715237	0.00441446	0.00168357	0.039374
At3g21920	68416.m02763	pollen coat receptor kinase, putative contains Pfam profile: PF01657 Domain of unknown function that is usually associated with protein kinase domain Pfam:PF00069; similar to receptor-like	279	0.720293	0.716037	0.00425602	0.00163551	0.0393875
At5g23190	68418.m02712	cytochrome P450 family protein contains Pfam profile: PF00067 cytochrome P450	560	0.71974	0.716684	0.00305585	0.0016952	0.0395127
At2g22990.3	68415.m02736	sinapoylglucose:malate sinapoyltransferase (SNG1) similar to serine carboxypeptidase I precursor (SP:P37890) [Oryza sativa]; contains Pfam profile PF00450: Serine carboxypeptidase; identic	459	0.725435	0.722224	0.00321099	0.00153417	0.0395149
At2g18650	68415.m02173	zinc finger (C3HC4-type RING finger) family protein similar to RING-H2 finger protein RHX1a [Arabidopsis thaliana] GI:3790591; contains Pfam profile PF00097: Zinc finger, C3HC4 type (RING	424	0.71356	0.709725	0.00383496	0.00202164	0.0395211
At5g13420	68418.m01545	transaldolase, putative similar to transaldolase [Solanum tuberosum] gi|2078350|gb|AAB54016	439	0.705927	0.70244	0.00348745	0.00173107	0.0395243
At2g30140	68415.m03668	UDP-glucoronosyl/UDP-glucosyl transferase family protein contains Pfam profile: PF00201 UDP-glucoronosyl and UDP-glucosyl transferase	456	0.717404	0.713975	0.00342958	0.00173944	0.0395464
At1g30490	68414.m03727	homeobox-leucine zipper transcription factor (HB-9) identical to HD-Zip protein GB:CAA71854 GI:2145358 from [Arabidopsis thaliana]	842	0.709658	0.707192	0.00246613	0.00166182	0.0395942
At1g48630	68414.m05440	guanine nucleotide-binding family protein / activated protein kinase C receptor, putative / RACK, putative contains 7 WD-40 repeats (PF00400); very similar to guanine nucleotide-binding pr	327	0.717234	0.713296	0.00393852	0.00164632	0.0396045
At2g32890	68415.m04032	hypothetical protein	78	0.733023	0.72585	0.00717336	0.00130561	0.0397729
At2g36080	68415.m04430	DNA-binding protein, putative strong similarity to DNA-binding proteins from [Arabidopsis thaliana] RAV1 GI:3868857, RAV2 GI:3868859; contains Pfam profile PF02362: B3 DNA binding domain	245	0.72477	0.720717	0.00405391	0.00130982	0.0397771
At4g03590	68417.m00494	hypothetical protein	247	0.73546	0.731783	0.00367701	0.00108726	0.0398375
At4g21200	68417.m03065	oxidoreductase, 2OG-Fe(II) oxygenase family protein similar to gibberellin 20-oxidase from A. thaliana [gi:1109699], Phaseolis vulgaris [gi:2262201]; contains Pfam domain PF03171, 2OG-Fe(I	294	0.729633	0.725867	0.0037663	0.00135823	0.0398631
At4g31790	68417.m04513	diphthine synthase, putative (DPH5) similar to Diphthine synthase (Diphtamide biosynthesis methyltransferase) (DPH5) (SP:P32469) [Saccharomyces cerevisiae]; similar to CGI-30 protein (GI	278	0.715703	0.711613	0.00409042	0.0015152	0.0398797
At4g31790.2	68417.m04514	diphthine synthase, putative (DPH5) similar to Diphthine synthase (Diphtamide biosynthesis methyltransferase) (DPH5) (SP:P32469) [Saccharomyces cerevisiae]; similar to CGI-30 protein (GI	278	0.715703	0.711613	0.00409042	0.0015152	0.0398797
At4g14780	68417.m02273	protein kinase, putative similar to protein kinase ATMRK1 [Arabidopsis thaliana] gi|2351097|dbj|BAA22079	365	0.720287	0.716854	0.00343253	0.00140104	0.0398866
At3g53310	68416.m05881	transcriptional factor B3 family protein contains Pfam profile PF02362: B3 DNA binding domain	287	0.723096	0.719129	0.00396724	0.00147178	0.0398961
At1g10040	68414.m01132	expressed protein non-consensus GC donor splice site at exon boundary 21576	413	0.720425	0.716964	0.00346065	0.00161189	0.0399105
At1g78870.2	68414.m09194	ubiquitin-conjugating enzyme, putative nearly identical to ubiquitin-conjugating enzyme E2 [Catharanthus roseus] GI:5381319; contains Pfam profile PF00179: Ubiquitin-conjugating enzyme	154	0.718832	0.712692	0.00613943	0.00189184	0.0399176
At2g26400	68415.m03168	acireductone dioxygenase (ARD/ARD') family protein similar to iron-deficiency induced gene [Hordeum vulgare] GI:14522834, SIPL [Homo sapiens] GI:16551383; contains Pfam profile PF03079: AR	200	0.733893	0.729288	0.00460433	0.00138201	0.0399246
At3g59810	68416.m06674	small nuclear ribonucleoprotein F, putative / U6 snRNA-associated Sm-like protein, putative / Sm protein F, putative similar to SWISS-PROT:Q9Y4Y8 U6 snRNA-associated Sm-like protein LSm6 [	92	0.723548	0.717256	0.00629164	0.00118728	0.0399402
At3g13445	68416.m01691	transcription initiation factor IID-1 (TFIID-1) / TATA-box factor 1 / TATA sequence-binding protein 1 (TBP1) identical to Swiss-Prot:P28147 transcription initiation factor TFIID-1 (TATA-bo	201	0.720143	0.715218	0.00492459	0.0015903	0.0399928
At5g14670	68418.m01719	ADP-ribosylation factor, putative similar to ADP-ribosylation factor DcARF1 (GI:965483) [Daucus carota].	189	0.721476	0.716098	0.00537763	0.00178382	0.0400217
At1g12960	68414.m01505	60S ribosomal protein L27A (RPL27aA) similar to GB:BAA96068 from [Panax ginseng]	105	0.718746	0.712009	0.0067379	0.00155587	0.0400265
At2g10975	68415.m01173	hypothetical protein	134	0.73162	0.725431	0.00618863	0.0016761	0.0400737
At2g22990.5	68415.m02735	sinapoylglucose:malate sinapoyltransferase (SNG1) similar to serine carboxypeptidase I precursor (SP:P37890) [Oryza sativa]; contains Pfam profile PF00450: Serine carboxypeptidase; identic	434	0.72767	0.724406	0.00326424	0.00151075	0.0400964
At5g17100	68418.m02003	hypothetical protein	240	0.726546	0.722502	0.00404362	0.00128243	0.0401215
At1g20850	68414.m02612	cysteine endopeptidase, papain-type (XCP2) identical to papain-type cysteine endopeptidase XCP2 GI:6708183 from [Arabidopsis thaliana]	357	0.722317	0.71888	0.00343694	0.00137823	0.0401264
At2g31820	68415.m03886	ankyrin repeat family protein contains ankyrin repeat domains, Pfam:PF00023	663	0.715087	0.712393	0.00269466	0.00157368	0.040141
At5g09610	68418.m01112	pumilio/Puf RNA-binding domain-containing protein contains Pfam profile: PF00806: Pumilio-family RNA binding domains (aka PUM-HD, Pumilio homology domain)	518	0.713606	0.710502	0.00310436	0.00163215	0.0401567
At5g03690.2	68418.m00329	fructose-bisphosphate aldolase, putative similar to PIR|S65073 fructose-bisphosphate aldolase (EC 4.1.2.13) isoenzyme C-1, cytosolic [Oryza sativa]; contains Pfam profile PF00274 Fructose-	360	0.706979	0.703469	0.00350913	0.00144976	0.0401762
At1g48520.3	68414.m05424	glutamyl-tRNA(Gln) amidotransferase B family protein contains Pfam profiles: PF02934 PET112 family, N terminal region, PF02637 GatB/Yqey domain, PF01162 PET112 family, C terminal region	489	0.711357	0.70803	0.0033269	0.00177026	0.0401852
At4g29050	68417.m04155	lectin protein kinase family protein contains Pfam domains, PF00138: Legume lectins alpha domain, PF00139: Legume lectins beta domain and PF00069: Protein kinase domain	670	0.711709	0.708834	0.00287515	0.00181196	0.0402036
At3g27000	68416.m03378	actin-related protein 2 (ARP2) nearly identical to actin-related protein 2 (ARP2) [Arabidopsis thaliana] GI:3818624; contains Pfam profile PF00022: Actin	390	0.723389	0.719952	0.00343678	0.00150715	0.0402094
At2g29360	68415.m03567	tropinone reductase, putative / tropine dehydrogenase, putative similar to tropinone reductase SP:P50165 from [Datura stramonium]	272	0.710865	0.706649	0.00421662	0.00158366	0.0402748
At3g21890	68416.m02760	zinc finger (B-box type) family protein contains Pfam profile: PF01760 CONSTANS family zinc finger	122	0.715171	0.709057	0.00611366	0.00149368	0.0402979
At5g20290	68418.m02415	40S ribosomal protein S8 (RPS8A) ribosomal protein S8 - Zea mays, PIR:T04088	223	0.716447	0.711841	0.00460523	0.00154967	0.0403219
At4g17160	68417.m02582	Ras-related GTP-binding protein, putative similar to GTP-binding protein GI:1208537 from [Glycine max]	206	0.720631	0.716101	0.00453028	0.00138547	0.0403301
At1g01240	68414.m00039	expressed protein	332	0.724131	0.720378	0.0037529	0.00153253	0.04034
At1g01240.2	68414.m00040	expressed protein	332	0.724131	0.720378	0.0037529	0.00153253	0.04034
At1g01240.3	68414.m00041	expressed protein	332	0.724131	0.720378	0.0037529	0.00153253	0.04034
At5g49100	68418.m06078	expressed protein	397	0.714876	0.711388	0.00348733	0.00158269	0.0403545
At3g63490	68416.m07151	ribosomal protein L1 family protein ribosomal protein L1, S.oleracea, EMBL:SORPL1	347	0.711855	0.708176	0.00367955	0.001541	0.0404007
At2g37720	68415.m04625	expressed protein	483	0.715809	0.712425	0.00338396	0.00181447	0.0404125
At3g63520	68416.m07155	9-cis-epoxycarotenoid dioxygenase / neoxanthin cleavage enzyme / NCED1 / carotenoid cleavage dioxygenase 1 (CCD1) identical to putative 9-cis-epoxy-carotenoid dioxygenase [GI:3096910]; con	539	0.720903	0.718055	0.00284749	0.00143376	0.0404145
At2g31610	68415.m03862	40S ribosomal protein S3 (RPS3A)	251	0.708758	0.704468	0.00428977	0.00151551	0.0404236
At3g02180	68416.m00192	expressed protein	123	0.702241	0.697381	0.00485939	0.000953203	0.0404414
At3g02180.2	68416.m00193	expressed protein	123	0.702241	0.697381	0.00485939	0.000953203	0.0404414
At1g12530	68414.m01451	hypothetical protein ; expression supported by MPSS	193	0.72826	0.723457	0.00480348	0.00146254	0.0404974
At5g21110	68418.m02516	hypothetical protein predicted protein - Arabidopsis thaliana, EMBL:AL163852	93	0.731465	0.723906	0.00755957	0.001746	0.04052
At2g13950	68415.m01550	DC1 domain-containing protein contains Pfam profile PF03107: DC1 domain	518	0.722378	0.719407	0.00297094	0.00150257	0.0405464
At4g38480	68417.m05438	transducin family protein / WD-40 repeat family protein contains contains Pfam PF00400: WD domain, G-beta repeat (7 copies, 3 weak);similar to gene PC326 protein - mouse, PIR2:S37694	472	0.721876	0.718956	0.00292027	0.00132296	0.0405531
At3g11930	68416.m01463	universal stress protein (USP) family protein similar to ER6 protein GB:AAD46412 GI:5669654 from [Lycopersicon esculentum]; contains Pfam profile PF00582: universal stress protein family	200	0.717916	0.713373	0.00454248	0.00135638	0.0405547
At3g11930.2	68416.m01464	universal stress protein (USP) family protein similar to ER6 protein GB:AAD46412 GI:5669654 from [Lycopersicon esculentum]; contains Pfam profile PF00582: universal stress protein family	201	0.717661	0.713141	0.00451988	0.00134963	0.0405547
At3g62710	68416.m07044	glycosyl hydrolase family 3 protein exhydrolase II - Zea mays, EMBL:AF064707	651	0.71749	0.715023	0.00246697	0.00130367	0.0406412
At2g35795	68415.m04394	DNAJ heat shock N-terminal domain-containing protein contains Pfam profile PF00226 DnaJ domain	113	0.721155	0.715914	0.00524058	0.00102165	0.0406775
At5g48485	68418.m05995	protease inhibitor/seed storage/lipid transfer protein (LTP) family protein contains Pfam protease inhibitor/seed storage/LTP family domain PF00234	103	0.732374	0.726421	0.00595305	0.00120168	0.0406789
At1g58070	68414.m06581	expressed protein	285	0.72046	0.71655	0.00390952	0.0014351	0.0407345
At4g31750	68417.m04506	protein phosphatase 2C, putative / PP2C, putative protein phosphatase 2C, Medicago sativa, PID:g2582800	312	0.715241	0.711434	0.00380644	0.00148955	0.040747
At5g47930	68418.m05921	40S ribosomal protein S27 (RPS27D)	85	0.721011	0.714057	0.00695344	0.00135472	0.0407768
At4g13890	68417.m02152	glycine hydroxymethyltransferase, putative / serine hydroxymethyltransferase, putative / serine/threonine aldolase, putative similar to serine hydroxymethyltransferase [Chlamydomonas reinh	471	0.719218	0.716282	0.00293675	0.00133905	0.0407781
At2g28460	68415.m03457	DC1 domain-containing protein contains Pfam profile PF03107: DC1 domain	705	0.726229	0.723595	0.00263376	0.00161419	0.040879
At2g29650	68415.m03603	inorganic phosphate transporter, putative similar to brain specific Na+-dependent inorganic phosphate cotransporter [Rattus norvegicus] GI:507415; contains Pfam profile PF00083: major faci	513	0.715262	0.711921	0.00334124	0.0018907	0.0408927
At4g10350	68417.m01700	no apical meristem (NAM) family protein contains Pfam PF02365: No apical meristem (NAM) domain; nap gene, Arabidopsis thaliana, gb:AJ222713	342	0.727456	0.724091	0.00336552	0.00127888	0.0408942
At2g25410	68415.m03043	hypothetical protein	378	0.71172	0.707883	0.00383663	0.00183699	0.0408966
At3g49910	68416.m05456	60S ribosomal protein L26 (RPL26A) 60S RIBOSOMAL PROTEIN L26, Brassica rapa, EMBL:BRD495	147	0.722498	0.716888	0.00560957	0.00152725	0.0408999
At5g12310	68418.m01447	zinc finger (C3HC4-type RING finger) family protein contains Pfam profile: PF00097 zinc finger, C3HC4 type (RING finger)	255	0.720019	0.716012	0.0040075	0.00135333	0.0409671
At4g23380	68417.m03371	hypothetical protein predicted proteins, Arabidopsis thaliana	401	0.720013	0.716645	0.00336789	0.00150348	0.0409884
At2g18210	68415.m02121	expressed protein	125	0.714648	0.707822	0.00682597	0.00192749	0.0410795
At2g16587	68415.m01903	expressed protein	41	0.760376	0.752744	0.00763195	0.000790501	0.041096
At5g38720	68418.m04683	expressed protein predicted protein, Drosophila melanogaster	307	0.728844	0.725423	0.00342138	0.00119034	0.0411462
At5g67040	68418.m08452	hypothetical protein contains Pfam profile PF03478: Protein of unknown function (DUF295)	166	0.726063	0.720588	0.00547548	0.00164855	0.0411493
At3g44250	68416.m04749	cytochrome P450 family protein CYTOCHROME P450 71B7 - Arabidopsis thaliana, EMBL:X97864	500	0.71665	0.713298	0.00335202	0.00186114	0.0411575
At5g54850	68418.m06832	expressed protein	203	0.715844	0.711031	0.00481312	0.00155805	0.0411634
At1g65660	68414.m07450	zinc knuckle (CCHC-type) family protein contains Pfam domain, PF00098: Zinc knuckle	536	0.730298	0.727689	0.00260933	0.00121074	0.041269
At1g08810.2	68414.m00980	myb family transcription factor (MYB60)	198	0.736642	0.731932	0.00470982	0.00145769	0.0412981
At1g65710	68414.m07458	expressed protein ; expression supported by MPSS	456	0.709578	0.70625	0.00332811	0.00167643	0.0413039
At3g01100	68416.m00015	early-responsive to dehydration protein-related / ERD protein-related low similarity to ERD4 protein (early-responsive to dehydration stress) [Arabidopsis thaliana] GI:15375406; contains P	704	0.708325	0.705405	0.00292011	0.00199254	0.0413061
At3g11930.3	68416.m01465	universal stress protein (USP) family protein similar to ER6 protein GB:AAD46412 GI:5669654 from [Lycopersicon esculentum]; contains Pfam profile PF00582: universal stress protein family	227	0.7187	0.714393	0.00430688	0.00139783	0.0413175
At5g41570	68418.m05051	WRKY family transcription factor identical to WRKY transcription factor 24 (WRKY24) GI:15384230 from [Arabidopsis thaliana]	180	0.725767	0.720914	0.00485276	0.00140723	0.0413196
At1g66560	68414.m07562	WRKY family transcription factor	250	0.727056	0.72293	0.00412649	0.00141352	0.0413349
At1g62710	68414.m07078	vacuolar processing enzyme beta / beta-VPE identical to SP|Q39044 Vacuolar processing enzyme, beta-isozyme precursor (EC 3.4.22.-) (Beta-VPE) {Arabidopsis thaliana}	487	0.717308	0.714387	0.0029207	0.00138113	0.0414292
At3g18570	68416.m02361	glycine-rich protein / oleosin contains similarity to Pfam profile: PF01277 Oleosin	167	0.710496	0.705004	0.00549204	0.00167474	0.0414345
At1g10190	68414.m01149	expressed protein similar to hypothetical protein GB:CAB10284 contains Pfam profile PF03080: Arabidopsis proteins of unknown function	397	0.730147	0.727071	0.00307683	0.00124961	0.0414369
At3g07195	68416.m00858	proline-rich family protein	226	0.709611	0.70607	0.00354074	0.000942448	0.0414695
At1g04230	68414.m00413	expressed protein	326	0.713158	0.709014	0.00414381	0.00186261	0.041495
At2g20875	68415.m02460	hypothetical protein	105	0.71683	0.710002	0.00682875	0.00162989	0.0415269
At1g09330	68414.m01044	expressed protein contains 3 transmembrane domains; contains Pfam profile PF05832: Eukaryotic protein of unknown function	187	0.720827	0.715518	0.00530891	0.00175464	0.041536
At1g52320	68414.m05904	expressed protein contains Pfam profile: PF04782 protein of unknown function (DUF632)	399	0.72742	0.723968	0.00345142	0.00158301	0.0415676
At1g52320.2	68414.m05905	expressed protein contains Pfam profile: PF04782 protein of unknown function (DUF632)	399	0.72742	0.723968	0.00345142	0.00158301	0.0415676
At5g53340	68418.m06629	galactosyltransferase family protein contains Pfam profile: PF01762 galactosyltransferase	339	0.723731	0.720086	0.00364472	0.00150064	0.0416088
At2g48010	68415.m06009	serine/threonine protein kinase (RFK3) identical to receptor-like serine/threonine kinase [Arabidopsis thaliana] gi|2465927|gb|AAC50045	618	0.705456	0.70259	0.00286531	0.00169097	0.0416187
At3g54510	68416.m06032	early-responsive to dehydration protein-related / ERD protein-related low similarity to ERD4 protein (early-responsive to dehydration stress) [Arabidopsis thaliana] GI:15375406; contains P	618	0.716346	0.713286	0.00305951	0.00192818	0.0416284
At2g22240	68415.m02640	inositol-3-phosphate synthase isozyme 2 / myo-inositol-1-phosphate synthase 2 / MI-1-P synthase 2 / IPS 2 identical to SP|Q38862 Myo-inositol-1-phosphate synthase isozyme 2 (EC 5.5.1.4) (M	511	0.720086	0.717185	0.00290076	0.0014343	0.0416888
At1g23240	68414.m02907	caleosin-related family protein similar to caleosin GB:AAF13743 GI:6478218 from [Sesamum indicum]; similar to Ca+2-binding EF hand protein GB:AAB71227 [Glycine max]; contains Pfam profileP	185	0.724055	0.719042	0.00501207	0.00155091	0.0417214
At2g26975	68415.m03236	copper transporter, putative similar to SP|Q39065 Copper transporter 1 (COPT1) {Arabidopsis thaliana}; contains Pfam profile PF04145: Ctr copper transporter family	146	0.729562	0.723899	0.00566296	0.00156316	0.0417539
At4g27880	68417.m04002	seven in absentia (SINA) family protein similar to siah-1A protein [Mus musculus] GI:297035; contains Pfam profile PF03145: Seven in absentia protein family	328	0.719545	0.715944	0.00360114	0.00142056	0.0417791
At1g29380	68414.m03592	hypothetical protein	229	0.696117	0.692684	0.00343288	0.000901771	0.0418214
At2g27920	68415.m03384	serine carboxypeptidase S10 family protein similar to retinoid-inducible serine carboxypeptidase precursor (GI:15146429) [Mus musculus]	462	0.720609	0.717401	0.00320782	0.0015889	0.0418381
At2g19150	68415.m02235	pectinesterase family protein contains Pfam profile: PF01095 pectinesterase	340	0.725068	0.721483	0.00358541	0.00146086	0.0418409
At5g47350	68418.m05836	palmitoyl protein thioesterase family protein	317	0.710799	0.707075	0.00372403	0.00147034	0.0418907
At5g08565	68418.m01019	expressed protein	117	0.730479	0.724509	0.00596976	0.00139504	0.041918
At1g68000	68414.m07768	CDP-diacylglycerol--inositol 3-phosphatidyltransferase / phosphatidylinositol synthase (PIS1) identical to phosphatidylinositol synthase (PIS1) GB:AJ000539 [gi:3367632]	228	0.715436	0.710332	0.0051044	0.00198837	0.0419511
At5g08260	68418.m00971	serine carboxypeptidase S10 family protein similar to Serine carboxypeptidase II chains A and B (SP:P08819) (EC 3.4.16.6) [Triticum aestivum (Wheat)]; carboxypeptidase D - Triticum aestivu	481	0.718805	0.715761	0.00304435	0.00149216	0.0419533
At3g02110	68416.m00177	serine carboxypeptidase S10 family protein similar to serine carboxypeptidase II (CP-MII) GB:CAA70815 (SP:P08818) [Hordeum vulgare]	474	0.716977	0.713831	0.00314658	0.00157262	0.0420394
At5g39700	68418.m04807	myb family transcription factor (MYB89) identical to transcription factor (MYB89) GI:5823322 from [Arabidopsis thaliana]	191	0.732326	0.727253	0.00507255	0.00164712	0.0420525
At3g60030	68416.m06704	squamosa promoter-binding protein-like 12 (SPL12) identical to squamosa promoter binding protein-like 12 [Arabidopsis thaliana] GI:6006395; contains Pfam profiles PF03110: SBP domain, PF00	928	0.714644	0.712267	0.00237693	0.00175757	0.0420687
At4g08740	68417.m01442	hypothetical protein	214	0.704836	0.69943	0.00540628	0.00209948	0.0421708
At2g40210	68415.m04945	MADS-box family protein contains Pfam profile: PF00319 SRF-type transcription factor (DNA-binding and dimerisation domain)	372	0.728102	0.724861	0.00324136	0.00131315	0.0422448
At1g38065	68414.m04668	expressed protein contains Pfam PF03138: Plant protein family. The function of this family of plant proteins is unknown; previously annotated as 'growth regulator-related protein' based o	471	0.717081	0.713768	0.00331244	0.00173634	0.0422453
At3g26744	68416.m03344	basix helix-loop-helix (bHLH) family protein contains Pfam profile: PF00010 helix-loop-helix DNA-binding domain	495	0.712243	0.709069	0.00317421	0.00167713	0.0423117
At1g01320	68414.m00048	tetratricopeptide repeat (TPR)-containing protein low similarity to SP|P46825 Kinesin light chain (KLC) {Loligo pealeii}; contains Pfam profile PF00515: TPR Domain	1798	0.709638	0.708051	0.00158783	0.00152578	0.0423842
At3g47480	68416.m05163	calcium-binding EF hand family protein contains INTERPRO:IPR002048 calcium-binding EF-hand domain	184	0.73382	0.728333	0.0054878	0.0018655	0.0423994
At3g13677	68416.m01726	expressed protein ; expression supported by MPSS	172	0.723248	0.717467	0.00578176	0.00193709	0.0424572
At1g71070	68414.m08202	glycosyltransferase family 14 protein / core-2/I-branching enzyme family protein similar to glucosaminyl (N-acetyl) transferase GB:4758422 from [Homo sapiens]	396	0.716676	0.713014	0.00366185	0.00178939	0.0424763
At2g30770	68415.m03752	cytochrome P450 71A13, putative (CYP71A13) Identical to Cytochrome P450 71A13 (SP:O49342) [Arabidopsis thaliana]; similar to Cytochrome P450 (gi:5713172) [Nicotiana tabacum].	504	0.715527	0.712104	0.00342314	0.00199132	0.0425218
At5g43340	68418.m05298	inorganic phosphate transporter identical to inorganic phosphate transporter [Arabidopsis thaliana] GI:3869190	517	0.715343	0.712199	0.00314388	0.00172354	0.0425465
At3g07880	68416.m00963	Rho GDP-dissociation inhibitor family protein similar to SP|P52565 Rho GDP-dissociation inhibitor 1 (Rho GDI 1) (Rho-GDI alpha) {Homo sapiens}; contains Pfam profile PF02115: RHO protein G	241	0.726877	0.722613	0.00426382	0.00147792	0.042553
At1g13830	68414.m01623	beta-1,3-glucanase-related similar to beta-1,3-glucanase-like protein (GI:14279169) [Olea europaea] similar to Glucan endo-1,3-beta-glucosidase precursor (EC 3.2.1.39) ((1-3)-beta- glucan	198	0.70305	0.698508	0.00454241	0.00137823	0.0425617
At3g57880	68416.m06452	C2 domain-containing protein contains INTERPRO:IPR000008 C2 domain	774	0.715947	0.713378	0.00256898	0.00172434	0.0426112
At5g36710	68418.m04393	expressed protein	184	0.709098	0.703035	0.00606257	0.00228342	0.0426283
At5g36800	68418.m04409	expressed protein	184	0.709098	0.703035	0.00606257	0.00228342	0.0426283
At2g05360	68415.m00564	hypothetical protein	359	0.718379	0.714439	0.00394006	0.00188328	0.0426929
At3g57440	68416.m06395	hypothetical protein	241	0.717637	0.712745	0.00489215	0.00194925	0.0426994
At5g54640	68418.m06803	histone H2A identical to histone H2A Arabidopsis thaliana GI:7595337	131	0.701037	0.6949	0.00613721	0.00166986	0.0428108
At4g15470	68417.m02364	expressed protein low similarity to N-methyl-D-aspartate receptor-associated protein [Drosophila melanogaster] GI:567104; contains Pfam profile PF01027: Uncharacterized protein family UPF0	257	0.70314	0.698043	0.00509685	0.00226043	0.042844
At5g12060	68418.m01410	self-incompatibility protein-related contains similarity to S3 self-incompatibility protein [Papaver rhoeas] GI:1107841	151	0.734788	0.72904	0.00574779	0.00168961	0.0428716
At2g20180.2	68415.m02360	basic helix-loop-helix (bHLH) family protein contains Pfam domain, PF00010: Helix-loop-helix DNA-binding domain	479	0.720111	0.717322	0.00278881	0.001262	0.0428861
At5g66920	68418.m08435	multi-copper oxidase type I family protein similar to pollen-specific BP10 protein [SP|Q00624][Brassica napus]; contains Pfam profile: PF00394 Multicopper oxidase	547	0.713256	0.710348	0.00290781	0.00156726	0.0429108
At2g27330	68415.m03286	RNA recognition motif (RRM)-containing protein	117	0.711973	0.7056	0.0063736	0.00161073	0.0429191
At5g55710	68418.m06945	expressed protein	210	0.703274	0.697793	0.00548113	0.00213928	0.042962
At1g18040	68414.m02231	cell division protein kinase, putative similar to cell division protein kinase 7 [Homo sapiens] SWISS-PROT:P50613	392	0.712252	0.70868	0.00357155	0.00169589	0.0429782
At4g20870	68417.m03027	fatty acid hydroxylase, putative similar to fatty acid hydroxylase Fah1p GB:AF021804 GI:2736147 from [Arabidopsis thaliana]	238	0.715471	0.710898	0.00457298	0.00168825	0.0429899
At1g06470	68414.m00685	phosphate translocator-related low similarity to SP|P52178 Triose phosphate/phosphate translocator, non-green plastid, chloroplast precursor (CTPT) {Brassica oleracea}, phosphoenolpyruvate	415	0.718696	0.715333	0.00336297	0.00159208	0.0429913
At1g06470.2	68414.m00686	phosphate translocator-related low similarity to SP|P52178 Triose phosphate/phosphate translocator, non-green plastid, chloroplast precursor (CTPT) {Brassica oleracea}, phosphoenolpyruvate	415	0.718696	0.715333	0.00336297	0.00159208	0.0429913
At5g09220	68418.m01045	amino acid permease 2 (AAP2) identical to amine acid permease AAP2 [Arabidopsis thaliana] GI:510236	494	0.719751	0.716776	0.00297435	0.00148334	0.0430383
At1g04150	68414.m00405	C2 domain-containing protein contains INTERPRO:IPR000008 C2 domain	1013	0.710176	0.707977	0.00219925	0.00166345	0.0430606
At1g32440	68414.m04004	pyruvate kinase, putative similar to pyruvate kinase isozyme G, chloroplast precursor [Nicotiana tabacum] SWISS-PROT:Q40546	572	0.715562	0.712556	0.00300532	0.00175457	0.0430862
At2g30290	68415.m03687	vacuolar sorting receptor, putative similar to vacuolar sorting receptor homolog [Arabidopsis thaliana] GI:1737218	626	0.72151	0.719003	0.00250722	0.0013367	0.0431007
At2g15815	68415.m01813	hypothetical protein	141	0.724528	0.71868	0.00584731	0.00163759	0.0431007
At3g09500	68416.m01129	60S ribosomal protein L35 (RPL35A) similar to 60S ribosomal protein L35 GB:AAC27830	124	0.710365	0.703416	0.00694894	0.0020353	0.0431541
At1g26310	68414.m03209	MADS-box protein, putative strong similarity to DNA-binding protein [Brassica rapa subsp. pekinensis] GI:6469345, SP|Q41276 Floral homeotic protein APETALA1 (MADS C) {Sinapis alba}; contai	256	0.720608	0.715961	0.00464715	0.00187948	0.0431641
At5g65750	68418.m08274	2-oxoglutarate dehydrogenase E1 component, putative / oxoglutarate decarboxylase, putative / alpha-ketoglutaric dehydrogenase, putative similar to SP|P20967 2-oxoglutarate dehydrogenase E1	1026	0.713886	0.711765	0.00212132	0.00157087	0.0432286
At5g17640	68418.m02068	expressed protein	433	0.714203	0.710825	0.00337852	0.0016844	0.04336
At3g26200	68416.m03269	cytochrome P450 71B22, putative (CYP71B22) Identical to cytochrome P450 71B22 (SP:Q9LTM1)[Arabidopsis thaliana];contains Pfam profile: PF00067 cytochrome P450	501	0.719243	0.716049	0.00319389	0.00174209	0.0433759
At1g79770	68414.m09308	expressed protein	168	0.723524	0.718061	0.00546238	0.00171099	0.0434813
At2g18090	68415.m02103	PHD finger family protein / SWIB complex BAF60b domain-containing protein / GYF domain-containing protein contains Pfam profiles PF02201: BAF60b domain of the SWIB complex, PF02213: GYF do	825	0.715643	0.713247	0.00239623	0.00161691	0.0434813
At1g49320	68414.m05528	BURP domain-containing protein similarity to SP|Q08298 Dehydration-responsive protein RD22 precursor {Arabidopsis thaliana}; contains Pfam profile PF03181: BURP domain	281	0.719558	0.715442	0.00411571	0.00162485	0.0434889
At2g41410	68415.m05110	calmodulin, putative identical to SP|P30188 Calmodulin-like protein {Arabidopsis thaliana}	217	0.715857	0.711103	0.00475362	0.00167398	0.0434936
At4g12290	68417.m01947	copper amine oxidase, putative similar to copper amine oxidase [Cicer arietinum] gi|3819099|emb|CAA08855	567	0.723019	0.720451	0.00256772	0.00127656	0.0435155
At2g20560	68415.m02401	DNAJ heat shock family protein SP|Q9UDY4 DnaJ homolog subfamily B member 4 (Heat shock 40 kDa protein 1 homolog) {Homo sapiens}; contains Pfam profile PF00226: DnaJ domain	338	0.718984	0.715784	0.00320054	0.00118248	0.043528
At3g46970	68416.m05100	starch phosphorylase, putative similar to alpha-glucan phosphorylase, H isozyme SP:P32811 from [Solanum tuberosum]	842	0.716558	0.714231	0.00232752	0.00155794	0.0435316
At5g59810	68418.m07499	subtilase family protein subtilisin-like protease AIR3, Arabidopsis thaliana, EMBL:AF098632	779	0.710207	0.707935	0.00227161	0.00137296	0.0435324
At5g44990	68418.m05517	hypothetical protein	351	0.724312	0.720629	0.003683	0.00162727	0.0435856
At3g47200	68416.m05125	expressed protein contains Pfam profile PF03140: Plant protein of unknown function	477	0.716277	0.712921	0.00335552	0.00183671	0.0436318
At5g41490	68418.m05038	F-box family protein contains Pfam profile: PF00646 F-box domain	388	0.728758	0.725299	0.00345907	0.00158822	0.0436607
At1g21080	68414.m02637	DNAJ heat shock N-terminal domain-containing protein similar to SP|P39101 CAJ1 protein [Saccharomyces cerevisiae]; contains Pfam profile PF00226 DnaJ domain;	392	0.718288	0.715108	0.0031806	0.00135672	0.0436654
At1g31740	68414.m03894	beta-galactosidase, putative / lactase, putative similar to beta-galactosidase precursor [Brassica oleracea] SWISS-PROT:P49676	787	0.723428	0.721262	0.00216616	0.00126395	0.0436995
At1g71430	68414.m08251	expressed protein	165	0.722363	0.717095	0.0052675	0.00156803	0.0437518
At2g41860	68415.m05173	calcium-dependent protein kinase, putative / CDPK, putative similar to calmodulin-domain protein kinase CDPK isoform 7 [Arabidopsis thaliana] gi|1399277|gb|AAB03247	426	0.723297	0.720027	0.00327026	0.00156049	0.0437563
At5g59520	68418.m07459	zinc transporter (ZIP2) identical to zinc transporter ZIP2 [Arabidopsis thaliana] gi|3252868|gb|AAC24198; member of the Zinc (Zn2+)-Iron (Fe2+) permease (ZIP) family, PMID:11500563	354	0.711603	0.70778	0.00382305	0.0017733	0.0438062
At5g51570	68418.m06394	band 7 family protein similar to hypersensitive-induced response protein [Zea mays] GI:7716468; contains Pfam profile PF01145: SPFH domain / Band 7 family	293	0.720098	0.716351	0.00374684	0.00141088	0.0438674
At5g65790	68418.m08278	myb family transcription factor (MYB68) identical to putative transcription factor (MYB68) GI:3941493 from [Arabidopsis thaliana]; contains Pfam profile: PF00249 myb-like DNA-binding domai	375	0.725192	0.721846	0.00334508	0.00143997	0.0439069
At2g16910	68415.m01948	basic helix-loop-helix (bHLH) family protein	572	0.727977	0.725357	0.00261977	0.00134802	0.0439546
At4g34730	68417.m04929	ribosome-binding factor A family protein contains PFam PF02033: Ribosome-binding factor A	216	0.718952	0.714316	0.00463612	0.00159505	0.0439987
At4g04880	68417.m00710	adenosine/AMP deaminase family protein low similarity to SP|P03958 Adenosine deaminase (EC 3.5.4.4) (Adenosine aminohydrolase) {Mus musculus}; contains Pfam profile PF00962: Adenosine/AMP	356	0.714119	0.710224	0.00389499	0.00185697	0.0440589
At2g22360	68415.m02653	DNAJ heat shock family protein similar to SP|Q9S5A3 Chaperone protein dnaJ {Listeria monocytogenes}; contains Pfam profiles PF00226 DnaJ domain, PF01556 DnaJ C terminal region, PF00684 Dna	443	0.711549	0.70846	0.00308863	0.00145317	0.0440662
At1g60740	68414.m06838	peroxiredoxin type 2, putative strong similarity to type 2 peroxiredoxin [Brassica rapa subsp. pekinensis] GI:4928472; contains Pfam profile: PF00578 AhpC/TSA (alkyl hydroperoxide reductas	163	0.716514	0.711451	0.00506275	0.0014378	0.0441314
At3g61920	68416.m06954	expressed protein hypothetical protein F1N19.27 - Arabidopsis thaliana, EMBL:AC009519	188	0.709987	0.704901	0.00508541	0.00167347	0.0441441
At2g22650	68415.m02684	FAD-dependent oxidoreductase family protein	421	0.70591	0.702285	0.00362432	0.00190376	0.0441569
At5g64120	68418.m08052	peroxidase, putative identical to peroxidase [Arabidopsis thaliana] gi|1483222|emb|CAA67551	329	0.702227	0.698444	0.00378287	0.00162156	0.0441965
At1g06970	68414.m00742	cation/hydrogen exchanger, putative (CHX14) monovalent cation:proton antiporter family 2 (CPA2) member, PMID:11500563	830	0.711463	0.708828	0.00263466	0.00198574	0.0442516
At5g49770	68418.m06164	leucine-rich repeat transmembrane protein kinase, putative	947	0.707475	0.705131	0.00234468	0.00179452	0.0442584
At1g78290	68414.m09123	serine/threonine protein kinase, putative similar to serine-threonine protein kinase [Triticum aestivum] gi|2055374|gb|AAB58348	344	0.718337	0.71458	0.00375674	0.00167356	0.0442639
At1g78290.2	68414.m09124	serine/threonine protein kinase, putative similar to serine-threonine protein kinase [Triticum aestivum] gi|2055374|gb|AAB58348	344	0.718337	0.71458	0.00375674	0.00167356	0.0442639
At1g12820	68414.m01489	transport inhibitor response protein, putative E3 ubiquitin ligase SCF complex F-box subunit; similar to transport inhibitor response 1 GI:2352492 from [Arabidopsis thaliana]	578	0.710982	0.70786	0.00312133	0.0019413	0.0442681
At1g67865	68414.m07749	expressed protein	76	0.724947	0.71837	0.00657777	0.00113421	0.0443122
At1g23590	68414.m02970	expressed protein contains Pfam profile PF02713: Domain of unknown function DUF220	218	0.736912	0.733024	0.00388748	0.00113669	0.0443355
At3g61390.2	68416.m06872	U-box domain-containing protein several hypothetical proteins - Arabidopsis thaliana	436	0.725015	0.721656	0.00335937	0.00169785	0.0443439
At1g06870	68414.m00731	signal peptidase, putative similar to chloroplast thylakoidal processing peptidase GB:CAA71502 GI:2769566 from [Arabidopsis thaliana]; contains Pfam profile PF00461: Signal peptidase I	368	0.718503	0.71504	0.00346317	0.00152314	0.0443528
At2g33770	68415.m04141	ubiquitin-conjugating enzyme family protein low similarity to ubiquitin-conjugating BIR-domain enzyme APOLLON [Homo sapiens] GI:8489831, ubiquitin-conjugating enzyme [Mus musculus] GI:3319	908	0.718511	0.716375	0.00213617	0.00143184	0.0444617
At3g26140	68416.m03261	glycosyl hydrolase family 5 protein / cellulase family protein contains Pfam profile: PF00150 cellulase (glycosyl hydrolase family 5)	509	0.718672	0.715623	0.00304932	0.00163587	0.0444778
At5g19870	68418.m02363	expressed protein contains Pfam profile PF04819: Family of unknown function (DUF716) (Plant viral-response family)	277	0.71762	0.71286	0.00476059	0.00217017	0.0444902
At1g16890	68414.m02043	ubiquitin-conjugating enzyme, putative nearly identical to ubiquitin-conjugating enzyme E2 [Catharanthus roseus] GI:5381319; contains Pfam profile PF00179: Ubiquitin-conjugating enzyme	121	0.721133	0.714563	0.00657003	0.0018064	0.0445271
At5g41240	68418.m05011	glutathione S-transferase, putative similar to glutathione S-transferase, GST 10b GB:CAA10662 [Arabidopsis thaliana] 37349.	592	0.717378	0.714445	0.00293247	0.00176108	0.0445449
At4g15690	68417.m02389	glutaredoxin family protein contains INTERPRO Domain IPR002109, Glutaredoxin (thioltransferase)	103	0.72312	0.715819	0.0073017	0.00190033	0.044573
At2g31320	68415.m03824	poly [ADP-ribose] polymerase, putative / NAD(+) ADP-ribosyltransferase, putative / poly[ADP-ribose] synthetase, putative similar to poly(ADP)-ribose polymerase [Zea mays] GI:3928871 ; cont	984	0.721507	0.719375	0.00213153	0.00154727	0.0445813
At5g48680	68418.m06024	sterile alpha motif (SAM) domain-containing protein contains Pfam profile PF00536: SAM domain (Sterile alpha motif)	207	0.713535	0.708759	0.00477509	0.00163362	0.0445866
At3g59040	68416.m06581	pentatricopeptide (PPR) repeat-containing protein contains Pfam profile PF01535: PPR repeat	584	0.724491	0.721782	0.00270921	0.00148389	0.0446026
At1g13280	68414.m01542	allene oxide cyclase family protein similar to ERD12 [GI:15320414], allene oxide cyclase GI:8977961 from [Lycopersicon esculentum]; contains Pfam profile PF06351: Allene oxide cyclase	255	0.707316	0.703093	0.00422337	0.00157518	0.0446333
At1g16140	68414.m01934	wall-associated kinase, putative contains similarity to wall-associated kinase 4 GI:3355308 from [Arabidopsis thaliana]	691	0.715862	0.713183	0.00267899	0.00171772	0.0446448
At1g35170	68414.m04361	expressed protein	222	0.721344	0.7161	0.00524385	0.00211458	0.0446517
At5g02360	68418.m00159	DC1 domain-containing protein contains Pfam profile PF03107: DC1 domain	343	0.723818	0.720179	0.00363888	0.00157353	0.0446655
At1g13350	68414.m01550	protein kinase family protein contains protein kinase domain, Pfam:PF00069 (likely that this cDNA contains a single unspliced intron. Putative intron removed in this gene model.)	762	0.718509	0.716043	0.00246643	0.00160609	0.0446718
At3g18130	68416.m02305	guanine nucleotide-binding family protein / activated protein kinase C receptor (RACK1) identical to guanine nucleotide-binding protein; activated protein kinase C receptor; RACK1 (GI:9294	327	0.715386	0.711491	0.0038954	0.00172014	0.0447145
At1g54630	68414.m06230	acyl carrier protein 3, chloroplast (ACP-3) nearly identical to SP|P25702 Acyl carrier protein 3, chloroplast precursor (ACP) {Arabidopsis thaliana}	137	0.707381	0.701374	0.00600681	0.00171375	0.0447194
At4g27230	68417.m03910	histone H2A, putative strong similarity to histone H2A Arabidopsis thaliana GI:7595337, Triticum aestivum GI:536892, Picea abies SP|P35063; contains Pfam profile PF00125 Core histone H2A/H	132	0.701893	0.695786	0.00610696	0.0017077	0.0447657
At4g35270	68417.m05012	RWP-RK domain-containing protein similar to nodule inception protein GI:6448579 from (Lotus japonicus); contains Pfam profile: PF02042 RWP-RK domain	975	0.71289	0.710718	0.00217179	0.00159527	0.0447668
At4g29240	68417.m04182	leucine-rich repeat family protein / extensin family protein contains Pfam PF00560: Leucine Rich Repeat domains; similar to leucine-rich repeat/extensin 1 (GI:13809918) [Arabidopsis thalia	416	0.70599	0.702454	0.0035359	0.00180428	0.0447697
At3g30470	68416.m03856	expressed protein	142	0.735649	0.730435	0.00521416	0.0013393	0.0447717
At5g62480	68418.m07841	glutathione S-transferase, putative	241	0.71894	0.714282	0.00465766	0.00181413	0.0447894
[truncated: 182 more rows]
